# Supplementary material for: Isolation and Characterization of a Lytic Phage PaTJ Against Pseudomonas aeruginosa
Source: Viruses. 2024 Nov 21;16(12):1816. doi: 10.3390/v16121816 (PMC11680426; doi:10.3390/v16121816)
Supplement: Supplementary file 1 [file viruses-16-01816-s001.zip]

Archive with 3 entries (3 files):
- Table S1.pdf
- Table S2 Annotation of PaTJ.xls
- Table S3 Information of Pseudomonas phages for the maximum likelihood tree.xlsx
