# Supplementary material for: Isolation and Characterization of a Lytic Phage PaTJ Against Pseudomonas aeruginosa
Source: Viruses. 2024 Nov 21;16(12):1816. doi: 10.3390/v16121816 (PMC11680426; doi:10.3390/v16121816)
Supplement: Supplementary file 1 [file viruses-16-01816-s001.zip › Table S2 Annotation of PaTJ.xls]

## Sheet: All genes
contig_id		start	stop	length	protein length	strand	function		nucleotide_sequence	aa_sequence
PaTJ	PaTJ_1	2559	1	2559	852	-	Phage tail tape measure		gtggccgaagaacgcattgacatagtcatcactgaacgaggttcgcgtgtcgttcagcgaaacctggaggacatcgggaagtccgggcgcggagccgcgggcggggtggacttcctcaagaacgccctggcctccctgggcgcgtacctgtctgcgcgcgaactcgtgcgcctgctggacacctacaccaacctccagaaccgactccgggcgacgggccttgaggcccagaacctcggggcggtgtatcggtcgctgcttgacgtctcgaactccacccgccagtccctggaaggtacggtggagacgtacagccgattggccaacagcgcgaaggacctgggcctgtcgcagcaggagctgatcgacttcacgaagtcgctgaaccaagccatcgcc…	MAEERIDIVITERGSRVVQRNLEDIGKSGRGAAGGVDFLKNALASLGAYLSARELVRLLDTYTNLQNRLRATGLEAQNLGAVYRSLLDVSNSTRQSLEGTVETYSRLANSAKDLGLSQQELIDFTKSLNQAIALSGASAGEAQAGMIQLAQGLASGVLRGDELNSVLEQLPTVADVIAKQLNVTRGELRQMGQDGKISADIIFDAFKNARTELEERFAKSVPTIGQSFQVLQNNVVDLVGKFDEATGASELLSKAIMFISNNLDTIAKVLLSVGAGFAIVAGGAAAFNAVRTAVIALNAAIAANPLGAFLIVLTSVITALTLFRDEIKLGIDDTTTLGDLMRAAWEDIGPIITGLANTVGEFFNWLTGSAATAYENMTDQAGASVQNQEAWWLKLVRTV…
PaTJ	PaTJ_10	7753	7418	336	111	-	Holin		atgaacatcgccgtcacccgcttcctcgcccgactgcgcaagcgcctcgcccccttcctggacctcacggcctgggtcctgctcatcgccagcatcgtcccgttgctgctgatcgacccggccatggtcgtgaccctcgcgcagtggacagcgtttgccctcgcgctggcagggatcaccgttgtgatcacccgtgtggtactaccccaggtggacctgtcggaatggctcgcgcatgcccgggagggctccgtggccgggggcctcgtggtcctcgccgtcgccctgaccatctgcttcaccttcttgggattggtgctatgggcaaaagcctga	MNIAVTRFLARLRKRLAPFLDLTAWVLLIASIVPLLLIDPAMVVTLAQWTAFALALAGITVVITRVVLPQVDLSEWLAHAREGSVAGGLVVLAVALTICFTFLGLVLWAKA
PaTJ	PaTJ_11	8319	7750	570	189	-	Phage endopeptidase (EC 3.4.-.-) Rz		gtgttcggcttcccctcctccaaggtctgggccgcggcgggcgtcctgctcgccgtcgccttgatcgccctcgcgggctacggcttcggctatggttccgggaaggcggacgcgaccgcggaggcggcggaggccatggacaaatacaaggaggaggtccgcgcccgggaacgggagcaggaacgcctcctggctgaggccaacgacaagaaccgtgaacaggagaaagcccatgaacagcgtgtcgcagacctccgggcggagttcgcccaacagcaagcggacgcccgggcgcgggatgagcgcactattgctgatctgcggtctggcaatcagcggctgcgcctccaagtctcctcttgtagtgcggcccgatccggtgcggctgagtccgccccc…	MFGFPSSKVWAAAGVLLAVALIALAGYGFGYGSGKADATAEAAEAMDKYKEEVRAREREQERLLAEANDKNREQEKAHEQRVADLRAEFAQQQADARARDERTIADLRSGNQRLRLQVSSCSAARSGAAESAPGGADGAGTAELAPETSAALWGIAADGDRAIRKLTALQAWARSAVQLCTLPQPENQQ
PaTJ	PaTJ_12	8493	8323	171	56	-	Structural phage protein		atggcgaaatccggcaccaccaaggcaaccgcctcgaagatggtcaatgcctcgaagtctggcgtgcgtcacggccagaactcgaagaacgtggtcatgggcggcaagtccgctccggccccttccggccccaccgccccgatcaagggcatggacaagggcggggtctga	MAKSGTTKATASKMVNASKSGVRHGQNSKNVVMGGKSAPAPSGPTAPIKGMDKGGV
PaTJ	PaTJ_13	9126	8521	606	201	-	Hypothetical protein		atgtccaccatcattcaaacaaccttcgtcctgaccggaaccctcgcaggtcgcacgatccgcctgggcagtcagccctacgccttcgagaagggccgcttgaccatcaccgctccggcggaggaggtcgccctgcacgcccgcttcctcgaacgcaactggcaggcttacccggaaggacaccccgcactgaaggaggtgcccgatggccagcgtgatcttcaagaaggctcccagccggacggccaacagccggtacacagcgacgttcagcccaacggggacgggactgaagccggtgacgcggcacctgtcagcggcggaggtgtcgaagccgaagccgggcaagccgggggtgtacccgatggggacggacaaccggcggtcctgaccgatccg…	MSTIIQTTFVLTGTLAGRTIRLGSQPYAFEKGRLTITAPAEEVALHARFLERNWQAYPEGHPALKEVPDGQRDLQEGSQPDGQQPVHSDVQPNGDGTEAGDAAPVSGGGVEAEAGQAGGVPDGDGQPAVLTDPAKEPTVELNTKLQKAVLGLDPADDTHWTKDGKPAMTAVEKLYGSAGITRADVEAVAPGHTRDKAKAAQ
PaTJ	PaTJ_14	9718	9146	573	190	-	Structural phage protein		atgcccgcttaccttgtaaccctggaccggaacaagtccggccacaatctgacgcacggcgcggacgccatggtggtgttcgccgcttccgacaccatcgccaagcagaccgctgccgcgaagttcgacggcgacggcctggcctggctcaacgattcgaccgtgaccgaaatcaccgccggagccgactgggacggctggaccttcaacgtgacggtcttgggcggaggcccggacggagcgcccatcagcgtcaccgtggtcggagacgcgaccaacaacaccgtggacgaaatcgccgcggccctggtcaccgctctgaacgcaacccagatcaacgccgcgtcctatgacgctgtcacgaacaccctcaccatcgcgggagctgcggacgccttg…	MPAYLVTLDRNKSGHNLTHGADAMVVFAASDTIAKQTAAAKFDGDGLAWLNDSTVTEITAGADWDGWTFNVTVLGGGPDGAPISVTVVGDATNNTVDEIAAALVTALNATQINAASYDAVTNTLTIAGAADALGDQQVAVRITPPGGKSPIDALVGAITDGGASGAALSVVLPADAAVVPRVLAAVKQAE
PaTJ	PaTJ_15	10755	9823	933	310	-	Major capsid protein		atggcttctgttacccttgccgaaagcgccaagctggcccaggacgaactggttgctggcgtgatcgaaaacatcatcaccgtcaaccgcatgttcgacgtgctgcccttcgattccatcgaaggtaacagcctcgcgtacaaccgcgagaacgtccttggcgacgtcatcatggccggtgtcggcacgaccttctccggcgcgggtgctggtaaggccgctgcgaccttcaccaaggtcaactccaacctcaccaccatcatgggtgacgccgaagtgaacggcctgatccaggccacccgctccggcgacggcaacgaccagaccgctgtccagatcgcctccaaggcgaagtccgctggccgcaagtaccaggaccagctgatcaacggcaccggc…	MASVTLAESAKLAQDELVAGVIENIITVNRMFDVLPFDSIEGNSLAYNRENVLGDVIMAGVGTTFSGAGAGKAAATFTKVNSNLTTIMGDAEVNGLIQATRSGDGNDQTAVQIASKAKSAGRKYQDQLINGTGAGNEFAGLIQLCASGQKATTGANGSNISFAILDELMDLVVDKDGQVDYLTMHARTLRSYKALLRALGGASINEVVELPSGAEVPAYSGTPIFRNDYIPTNQTKGTGTNATTIFAGTLDDGSRTHGIAGLTATQAAGIQVVDVGESEDSDEHIWRVKWYCGLALFSEKGLAAADGILN
PaTJ	PaTJ_16	11733	10951	783	260	-	Structural phage protein		atggactttgaattcactccggtcgattccatcgacaaggtcccggaacagttccggggaatctacaagcagggcgatgacggcaagtacgtcccggacgaagcccacaaggggatcgtggaggccgtgaccggcctgaaccgctccctcaaggctgctcgtgcggaggcgaaggccaagacctccgtggacctgaccccgctggctgacttcggtgcgacgccggaggaaatcaaggccaacatcaccacgaagctgaccgaactccagaacgaactggccaagggcggcgaagccaagctgaacctggacaaggttcgccaggagctggccgatgcgcacgcgaaggacctgaagaaggcaggagcccgcgccgaagccctccagaaccagctgtat…	MDFEFTPVDSIDKVPEQFRGIYKQGDDGKYVPDEAHKGIVEAVTGLNRSLKAARAEAKAKTSVDLTPLADFGATPEEIKANITTKLTELQNELAKGGEAKLNLDKVRQELADAHAKDLKKAGARAEALQNQLYGLLVENAATAAVAELKGVPELLLPFIKNQVKVVEQDGEFKVFVVDAQGDQRYSGVTGQPMTIRELVSEMKANEKYGRLFESEAPAGGGMPPRGGQTPPRQQGKVLTANEKIAQGLAKGQFKAGRGRA
PaTJ	PaTJ_17	13010	11802	1209	402	-	Putative minor head protein		atgcccacattcaatgaggagtaccgggacgccgcgctgcgtcaccaaatcgacctgcgccgctacaccgcgggcgtcaccaagcgggtcgcccgtctcctggaggaggcggaccgcgacctgaccgaacgcctgcgcacccggctcgcccgcttcgagggccgtgacctggacttcaccggcgaacgctggaaggccctgctcacggacatccgcggagcccgggccgcggccctcgcggagtacaagaccctggtgcgggacgaactcgggcagctcgccgtcctcgaaggccaggccgaaatcgacctgctacagtcctccatcacgattgaggtgggcttcatggcggtgaacgcggaccagctccgggccatcgccacctcccgcccgttccag…	MPTFNEEYRDAALRHQIDLRRYTAGVTKRVARLLEEADRDLTERLRTRLARFEGRDLDFTGERWKALLTDIRGARAAALAEYKTLVRDELGQLAVLEGQAEIDLLQSSITIEVGFMAVNADQLRAIATSRPFQGRFLRDWFSTLEAVDQQRLTTALQLGMTNGEPIDDIVRRVVGTRKNAYADGILSMTRRDAQGIVRTAVNHVSNTARGYVWDANSDIITAKVWVSTLDGRTTAVCRARDGHGSPVGDNELPADIPLLQPKDAKPPAHFNCRSVMVAYIDGVGLLGNRPTVTDTRTRAKREIDFRRMAKEQGKPIQDIRKAWAAENVGRVPAATTYQDFLKRQPASFQDEVLGKTKAKLFREGGLNVDQFVDRAGNELTLSQLAERKPDAFRKAGLDP…
PaTJ	PaTJ_18	13125	12994	132	43	-	hypothetical protein		atgaacgtctggcacttcttggggctctggctcctcctgagcatcgtcctcgggccgctgatcggggcgtgtatccacttcggcatgaacggacccaaagaaatggagaagcgggatgcccacattcaatga	MNVWHFLGLWLLLSIVLGPLIGACIHFGMNGPKEMEKRDAHIQ
PaTJ	PaTJ_19	14654	13122	1533	510	-	62kDa structural protein		atggccgacaaagacccaaagagccccgccacgaccagcggggcgtatgaccagatgctcccgcgctggcacgtcatcgagacgctgctgggcgggaccgaagcaatgcgcgaggcgggcgagacgtacctgccccgccaccaggaggagacggacaagggctatcaggagcgcctggcgtccgccgtcctcctcaacatggtcgaacagacgctggacaccctgagcggcaagcccttcagcgagccgatcaagctcaacgaggacgtgcccaaggcgattgaggagacgatcctgcctgacgtggacctccaggggaacaacctggacgtgttcgcccgtcagtggttccgcgaaggcatggccaaggccctctgccacgtcctcatcgacatgccc…	MADKDPKSPATTSGAYDQMLPRWHVIETLLGGTEAMREAGETYLPRHQEETDKGYQERLASAVLLNMVEQTLDTLSGKPFSEPIKLNEDVPKAIEETILPDVDLQGNNLDVFARQWFREGMAKALCHVLIDMPRPAPREDGQPRTLADDRREGLRPYWVMIKPECLLFARSEVINGVEVLQHVRIIEHYMEQDGFAEVCKRRIRVLEPGLVQLWEPVKKSNAQKEEWALADEWATGLNYVPLVTFYADRQGFMMGKPPLLDLAHLNVAHWQSASDQRHILTVSRFPILACSGASGEDSDPVVVGPNKVLYNPDPAGRFYYVEHTGQAIAAGRTDLKDLEEQMAGYGAEFLKRKTGGQTATARALDSAEATSDLSAMTGLFEDALAQALDITADWMRLGP…
PaTJ	PaTJ_2	3008	2562	447	148	-	Tail completion protein		gtgccaagtctaagtgagttcagccgacgcattaccctccggggccgaaaggtcgcggagggcgctgacgccctcactcgcaaggtcgccctcgccgcggatcaagccgtggtgtcagggacgcccgtggacacgggccgcgcccgatccaactggatcgccgcgattggctccgccccctcctccgtgattgatgcctactcgcccggcgaggcgggcagcactgaagccgccaacactcaggccgcaatcgaccaagctgaatcggtcattcgcgggtacaattacggggaggagattcacatcaccaacaacctcccgtacatccaacgactgaatgacgggtattccgcccaagccccggcgaacttcgtggaacaggcggtgctcgaagccgtc…	MPSLSEFSRRITLRGRKVAEGADALTRKVALAADQAVVSGTPVDTGRARSNWIAAIGSAPSSVIDAYSPGEAGSTEAANTQAAIDQAESVIRGYNYGEEIHITNNLPYIQRLNDGYSAQAPANFVEQAVLEAVQVVQFGRVVDGDPGS
PaTJ	PaTJ_20	16259	14712	1548	515	-	Phage terminase, large subunit		atgttcgcccagaccgaagtgagcaaggcggtcgccgtcgccgcccgcccggactacccgattgagtggcgcgaggcggagcccggcgagctgcggggctactacgtggacccggagacggggaaggagtcggaggcgacctggtgcccgcagtacgggtcgcagctcgccttcctcatggcgcacccgatctttgaggtgctgtatgaggggacgcgcggcccgggcaagaccgactgcctgctgatggacttcctccagcacgtggggaagggctacgggtcggagtggcggggcatcctgttccgtcagacctacccccagctgtcggacgtgatcaacaagaccaacaagtggttcaagcgcatcttcccgggggccaggtacaacaaggtggag…	MFAQTEVSKAVAVAARPDYPIEWREAEPGELRGYYVDPETGKESEATWCPQYGSQLAFLMAHPIFEVLYEGTRGPGKTDCLLMDFLQHVGKGYGSEWRGILFRQTYPQLSDVINKTNKWFKRIFPGARYNKVEHKWTFPDGEELLLRHMKSPEDYWNYHGHAYPWIGWEELCNWADDKCYTVMMSCCRSTKPGMPRCYRATTNPYGPGHNWVKARFRLPHMRGRVILDAMRDGEREPPRVAIHGSIYENQILLHADPEYISKIRAAARNPSELAAWLHGSWDIIAGGMFDDIYRGDVHVVPSVPLSVIPKRWKIDRSFDWGSSKPFAVLWWAESNGEPFEWNGRVYGKVRGDLYLIQEWYGWNGTRNEGVRMLASEVAQGVKDREEDWALEGRVKPGPA…
PaTJ	PaTJ_21	16786	16259	528	175	-	Phage terminase, small subunit		atgcacccgattgagaaactgaagccgaagccgatggtgcccttcacctcggaccgcaaggagcagtacctggagttgttccgcacgcatcccgacctgggtgggcggaagtacctgtgcgcggaggccgtgggcgtctccggctccaccatcgactatcatgtcaagaatgacccggagtttgcccaggctctggaggacgcccgccaagcgtggattgacgagcacctgttcagtgcggccctgaagcgggcgcgggacggcgtggagcgcccgatcatcggcgggaagttcaaggacgaaatcatcacctatgagcgggtgtacagcgattcgctgatggccatgatgctccgcgcccaccgtgcggagttcaaggacgggaaggacgcggccagc…	MHPIEKLKPKPMVPFTSDRKEQYLELFRTHPDLGGRKYLCAEAVGVSGSTIDYHVKNDPEFAQALEDARQAWIDEHLFSAALKRARDGVERPIIGGKFKDEIITYERVYSDSLMAMMLRAHRAEFKDGKDAASMTASGTGGVLIVPGAPATITDWQNQFGDLARGTVGRPTGEGS
PaTJ	PaTJ_22	17672	17454	219	72	-	hypothetical protein		atgacctgcgtgcgcatcccgggcggcatcgtctgcctgtcgcccttcttccggctccgcctcgcggacggctcctgcgtgttcatggagtggcacaactactgcgggccaaccttcttccgcgaccgggcggcacgccgcatgattgacgagtggtgggacaaccccgcgatctgcgccgccttggactggttccttcaacgagggaagcgggcctga	MTCVRIPGGIVCLSPFFRLRLADGSCVFMEWHNYCGPTFFRDRAARRMIDEWWDNPAICAALDWFLQRGKRA
PaTJ	PaTJ_23	17923	17669	255	84	-	Structural phage protein		atgtcactggctgagttcgaggaccgcgtggctggcatcccctgcctcatcgtggtcacctactgggagccctacgtgcccgcccaaatcagcggcccgcctgaatactgctacccggcggaaggcgggtgcggtgaatgggaggtccgcgaccgccgcggacgccccgcgccctggctggagcgcaagatgacggaggcggagcgcgaacgcatcgaccaagccgtgttcgaccacatggaggaccggcgatga	MSLAEFEDRVAGIPCLIVVTYWEPYVPAQISGPPEYCYPAEGGCGEWEVRDRRGRPAPWLERKMTEAERERIDQAVFDHMEDRR
PaTJ	PaTJ_24	18115	17927	189	62	-	hypothetical protein		atgaacacgcccaacacccctccagaccgccgcgtgcggtccatgacctcctccgtgggcacgacccgcgacggctacctggtccgccaagtggttgtcgagtgcgaggacggcacgctgtggcgactctgcgacaacgaagccgggactgatcactgggtccggctcccggcgatcccggggaggtga	MNTPNTPPDRRVRSMTSSVGTTRDGYLVRQVVVECEDGTLWRLCDNEAGTDHWVRLPAIPGR
PaTJ	PaTJ_25	18441	18112	330	109	-	hypothetical protein		atgaagcggggaatctaccgcggcccgatcccgcacctgatcggcaagaccgcgctgctgcgcgaggcgacccacggccatgtcgtggcgcagttcgatgactggagcctgacccggagcggcgacccgatcccagcggagaagcctgaaggcccgcccgcggacgccctgggctacggctggcacgccttcccggcggaggacttcgaggagaaccggacctgcccgacctgcgaggcgaccgggtttcaacaaagcacgctggggcctgaccgctgtaccttctgcgacgggacggaaggcgggaacccgccggaggaggacgcatga	MKRGIYRGPIPHLIGKTALLREATHGHVVAQFDDWSLTRSGDPIPAEKPEGPPADALGYGWHAFPAEDFEENRTCPTCEATGFQQSTLGPDRCTFCDGTEGGNPPEEDA
PaTJ	PaTJ_26	18740	18438	303	100	-	FAD-dependent oxidoreductase		atgacccccgcaaaggctgacgccctgatccaggagttcatcgacctgggcgaacagatgaagcggctgaaggaccgccgggcgaagatcgcccaacagttcgctcccggacggacggaaggcgaccgcttggccctgtacgtcgccgggcggggctactcctcccgcttcgacgcggccctgctgcgccggtacgtgcccaccgccacgttggacctctgccgcgtgacgacctacaagaacggctccgcccgcgtggtgccgaagtcgaaaccaagacccaagaaggagaagcgcgcatga	MTPAKADALIQEFIDLGEQMKRLKDRRAKIAQQFAPGRTEGDRLALYVAGRGYSSRFDAALLRRYVPTATLDLCRVTTYKNGSARVVPKSKPRPKKEKRA
PaTJ	PaTJ_27	19135	18737	399	132	-	CCHC-type domain-containing protein		atgagcaccgaactgatccaccgccgccgggaaggctaccagctgaccgggttctatggcggagacgcccggggctactgcctccagatcacgagtgaccaaggctatgtccaagtgactcgggaaggagcggcccgcctcgccgcggacatcttccgtcacttcctggagattcccggaccggcggacgcccaggcgaccctcgcccgggccgctcgcctgttcgaggaggccctgcccaagttcaactggggcgcgagcgccctggacgccaacgcgatccagctgctcaacgaggtcccgggcgaagtccgcgcggccctgaaggcttgcgccctgtgcggaggggaaggccacgcggccccgaactgcccttgggcgaaggagggcggagcatga	MSTELIHRRREGYQLTGFYGGDARGYCLQITSDQGYVQVTREGAARLAADIFRHFLEIPGPADAQATLARAARLFEEALPKFNWGASALDANAIQLLNEVPGEVRAALKACALCGGEGHAAPNCPWAKEGGA
PaTJ	PaTJ_28	19437	19132	306	101	-	DUF6874 domain-containing protein		atgaccctcatcaacttcgacgcgaccccggaggacgcggccctgatcgaacagatcgtggaccgccacgaggccctgtttcagcgcctgttcccggcccggcccttcgaccgcctcagcgcctccatggacctgacggcgactcacctgaacggttgcccgctccgcctgaaggacctcctggaggcggatgacctcaacttcgcccatgacgtgggcgggatcgcgcgtcacatcgaccgcaccaccgggaagctcacccgctgcttcctgccccgcttcttcgactcggaggccgcgaaatga	MTLINFDATPEDAALIEQIVDRHEALFQRLFPARPFDRLSASMDLTATHLNGCPLRLKDLLEADDLNFAHDVGGIARHIDRTTGKLTRCFLPRFFDSEAAK
PaTJ	PaTJ_29	19789	19460	330	109	-	hypothetical protein		atgagcaagaccgcccccaagaccaacctcctggaggagaccatcaaccaaggtcgccaggacgtgaccgcccgccgcgtcctgtccctgggcgacttcaaggtgcgcctcacgatcaagtccgacagctacaagttccagtccttcgcccgggcggaagtctggaacccggcgaccctgagctggaaccaggtccactccatccactacgctgaaatggcgaccccggagggcctgtgctaccacccgaacaagtctggcctgaagatcacccacttcacccgcgacttcgaccgcctgctgacgatggtcaagcagatcatcctgtaa	MSKTAPKTNLLEETINQGRQDVTARRVLSLGDFKVRLTIKSDSYKFQSFARAEVWNPATLSWNQVHSIHYAEMATPEGLCYHPNKSGLKITHFTRDFDRLLTMVKQIIL
PaTJ	PaTJ_3	3258	2992	267	88	-	Tail chaperonin		atgcggtttgggatgcccttgcccgaccgcatacagaacgccccggagctgacccttggttctgagctgtactacatcggatttttggacctgacgtcatgtaggcaaatcggcacgggcctgggacctatcccattgttggccatactggagtattgtatgatcaacgggatcgagggcgagcagcaggaggactttgtttggttcatccagcgacttgaccagaagtatctacagtggagcgcagcccgtgccaagtctaagtga	MRFGMPLPDRIQNAPELTLGSELYYIGFLDLTSCRQIGTGLGPIPLLAILEYCMINGIEGEQQEDFVWFIQRLDQKYLQWSAARAKSK
PaTJ	PaTJ_30	20257	19847	411	136	-	Phage endonuclease VII		atgagcaagatcacagccacccgcatcgacaacgatgaccagcgcctccaggtcctcccggcccacttcggggcggacttcctccgggtcgaaatggccatgtacagccacctccagaagatgtgcgaggagtacaacggcgcgtactggtacatgtacaagctgtccaacggcgcgatgtacctggccccggcgatcaccgaccgaaagctgcgactgaccgtggacaccaacggctactcgggcgaggtcagcggagacgccgcgggcctgatcacctgcctgttcgtgttcaacgccctctgctggaagtacccgcagcgccaggactacgtggacctgttctacaagctgcgtgacttcgccttcgaccacccggaggctgaggaaatcatcgcc…	MSKITATRIDNDDQRLQVLPAHFGADFLRVEMAMYSHLQKMCEEYNGAYWYMYKLSNGAMYLAPAITDRKLRLTVDTNGYSGEVSGDAAGLITCLFVFNALCWKYPQRQDYVDLFYKLRDFAFDHPEAEEIIAAID
PaTJ	PaTJ_31	21221	20337	885	294	-	DNA binding protein		atgtataacatccacaaccgcaccctgaacccctccaccttcgtccccaccctgttcatcggagtcggggagctgggctgcttcttcaccctccgcgagacggagctgaaggccgtcccgggtcctggccccatgggcaacgccgtggtgaatggcgtgtatcagggctccttcgaggtccgcagctaccacgtcaagaacctgagccaagaccctgatgaagccttcgagaaggcccaggaagcctctgagcgcatgggcctgaagctcaccacctcccgcgactccctccgggaggaaatgaacgcgattcaccgcgccaacgccgcggagctggagcgccgggagcgcgagcggaaggagcgcgaggaccgctgggccgcggaacgggccgcggag…	MYNIHNRTLNPSTFVPTLFIGVGELGCFFTLRETELKAVPGPGPMGNAVVNGVYQGSFEVRSYHVKNLSQDPDEAFEKAQEASERMGLKLTTSRDSLREEMNAIHRANAAELERRERERKEREDRWAAERAAEEEEKRQTILGGKFAFGPYAGKEFHEAPRGYISWLIDTLPDFEEGGLMRLTAQEVARRVPHLALPKPKPDLYVGEPKKRMTFDVTVVRRYTFARDAWNGYGIETVHIITMIDRATGACLVSKSGAFYAEEGEELKIKATVKEHAEYRGQAQTVVQRIAVLEE
PaTJ	PaTJ_32	21536	21273	264	87	-	hypothetical protein		atgagcctgatcctcccgccccagacccacgctgcccgcgaactgatcgacatggaacagctcgcctcgctgggcgatgtccagaaccgcatgaagctgccgaccctccagcaggccaagacctccgcggcccgctccttcgccggtgaccgcgcgatccgccggatcaacatgctggtcctccgcgcagacggctccctggagctgatcggcttcggacctcgcggaggtcgccagaccctctggaagttcggccagctgtga	MSLILPPQTHAARELIDMEQLASLGDVQNRMKLPTLQQAKTSAARSFAGDRAIRRINMLVLRADGSLELIGFGPRGGRQTLWKFGQL
PaTJ	PaTJ_33	22274	21666	609	202	-	Structural phage protein		atggcccgcaccgcttccttctacatcgaccgcgccaccgcccgcttcgaggctggtttcacctccaaggccgctcaacaagaagccctccgcgacctcaacagcgccttcgagctgctgaagcgcgacatcaccggcctggtcctggacatcgaccgggacgcccgcaccgcggatcatgatgacgtgtactggaacctggccgactacccccacaactggaaggccaagcactccgccctcgccctccgcgtgttcccgcagaccgccgcgaccgtcgcccagatcgaagccctggtgaccttccgcgccgccgtgaaggccgccccggtggtgaaggtcgaacgcgccagcgacaccgccaagatcgaagccgtgaccaagtccatccgcgacctg…	MARTASFYIDRATARFEAGFTSKAAQQEALRDLNSAFELLKRDITGLVLDIDRDARTADHDDVYWNLADYPHNWKAKHSALALRVFPQTAATVAQIEALVTFRAAVKAAPVVKVERASDTAKIEAVTKSIRDLMELRQEQYNNALRLHDIFGGLPVHANVHYVTNQHGTTFLRAFYYLNGTLTPLSIIIAAAEAKAREAEGK
PaTJ	PaTJ_34	22566	22375	192	63	-	RNA polymerase-binding protein		ttggctgacgaaatcgacttgagcaatgaccgcatcctccacgacacggaccgcgaagtggcccggatcgcggaggccgcggcgaagattccgcccggggagccgggcgactgtgacctgtgtggcgaatggagcgggaggctggtgggaggagtctgtgcgccctgtcgggaccgccacaagttgccgtga	MADEIDLSNDRILHDTDREVARIAEAAAKIPPGEPGDCDLCGEWSGRLVGGVCAPCRDRHKLP
PaTJ	PaTJ_35	23131	22559	573	190	-	Phage exonuclease		atgagtgacgacaacacgatggacagcgtgatgattgacctggagacgatggcgaccggccccaacgccggggtcattcaggttggggcgatcccgttcaacagccgaaccggattggtgaagccggacctgttcgaggtggacgtggacctccacagcgccctgatgctgggcggcgaggtcgatgcctccacggtccagttctggcgggaccttggcggactccagcccaagcgcccgccgaaggcgatgcgctccgcgctgaccgacctcgcccgctggttgggcaagtacccgaacctgaagcgggtctgggcccaggggccgtcctttgacgtcgccattcttgagggttactatcgccgggcgggcgtcccgattccatggggatactccatg…	MSDDNTMDSVMIDLETMATGPNAGVIQVGAIPFNSRTGLVKPDLFEVDVDLHSALMLGGEVDASTVQFWRDLGGLQPKRPPKAMRSALTDLARWLGKYPNLKRVWAQGPSFDVAILEGYYRRAGVPIPWGYSMARDTRTVYDLAKERGWSKPEGTQAVHTSLEDCRRQIICLMSALNVLRGNPEGEPKIG
PaTJ	PaTJ_36	23414	23133	282	93	-	Structural phage protein		atggcccgccggaaaccccgccgcggggagtacgtctgcacctgcggggcctatcggttcccgcaccgcttcggaggcggtcgctgctcgggctacttcatcgccgtggagcagtgggagtcgcactatgggaccggcgactgccgccactgtaactgcctcaactggacggaggccgtgccctactgtgaagtggtggagggcggcgagtcggtccaggaatgccccgtgtggcaagagtttgtacgattcaatgagatcaaactgaagaaggagaagtga	MARRKPRRGEYVCTCGAYRFPHRFGGGRCSGYFIAVEQWESHYGTGDCRHCNCLNWTEAVPYCEVVEGGESVQECPVWQEFVRFNEIKLKKEK
PaTJ	PaTJ_37	24097	23414	684	227	-	hypothetical protein		atggaacatatcgacatgacggacgtcactgctgagttcatcgacaaccaaggtgtggctgacttcgcggacgcgatgcgccgcaagctggagaagaagcgggcggagggccggggcggttggcacgaccccgaccagtgtcaactggacaccctcgcggtgatgctgctggatcacctggagaagggcgaccccgtggacatcggcaacttcgccatgatgctgtacaaccgcggcgacggagcggacggtcagccctccgtcctcggggcgatcttccgcgaatggctggatcaccagctcaaggcccgggacatcgtcgcctcgaacctccaagccgctctggacaaggccgcggcccggatcgcggagctggaggggatcgccggacgcctcgaa…	MEHIDMTDVTAEFIDNQGVADFADAMRRKLEKKRAEGRGGWHDPDQCQLDTLAVMLLDHLEKGDPVDIGNFAMMLYNRGDGADGQPSVLGAIFREWLDHQLKARDIVASNLQAALDKAAARIAELEGIAGRLEGERNEARRSLDKEREVFRKELEAERDARRRSELNLARAQGYIDRVTEGEPPLPGVRNEVHERVGQVGVSYISGPDRRGPRLDLGEPHRDPYQFR
PaTJ	PaTJ_38	24741	24124	618	205	-	Structural phage protein		atggatcatgagcgagttctgagctggctgcggagcctgttcaggcggacgcccgccgccccgccgccggagtcgggaccgatcacctggcccgggatgatggccccgggcttcgaccaacaacccttacctgagagacaccctatggaacttgatcatgaacagtggggcagcgtggtgaaaaacgacttcatcaggaccttcttgggcgaccgcctggggttcggagtcgcccgccaggtgtacgccctccacggacagaccgcccttgtggctaaggtcgaaaccaccgcgcagtccttccagaatgtcgcggaatggcagatgtggcacgaggtccaattcaccccctgggcgcgctggttcgccccgtatcgccgcatcagcccctgtggtatc…	MDHERVLSWLRSLFRRTPAAPPPESGPITWPGMMAPGFDQQPLPERHPMELDHEQWGSVVKNDFIRTFLGDRLGFGVARQVYALHGQTALVAKVETTAQSFQNVAEWQMWHEVQFTPWARWFAPYRRISPCGIVLIQERTRPLPHGELPKELPDFFTDLKPENFGLIDGQVVCHDYALHLASSNWLGKAKMKKVKKDEWRLPDED
PaTJ	PaTJ_39	24884	24720	165	54	-	hypothetical protein		ttgaaggaggaccggagctgggagctgtgctggatcgtcccgggaggttcccttcaaaccaagaaggtgacgggctacgcccgcgcctgtcaggaggccaagaacctccgattcaagatgcgcaagaccgaaggagtgagaatatggatcatgagcgagttctga	MKEDRSWELCWIVPGGSLQTKKVTGYARACQEAKNLRFKMRKTEGVRIWIMSEF
PaTJ	PaTJ_4	3740	3282	459	152	-	Phage tail fibers		atgagcctgtacaaactgttcaagaccaacgagaacctggaaacggacggcatctggctggagtacggccagaccgcggacggcaagccgatccgcatcaagatcgcccgggccggtggccacaacgtcgccttctcgaaggcgctggagaaggccacccgcccgtacaagaaggccatccagaccgggatgctggacaacaagaccgcggaccgcctgtacaaggaagtgttcgcggagacggtggtgctggattggatcaacgtggaaggcccggacggccagccgatggacttcaacaaggagaacgtcctgaagctgttcgaggacctgccggacctgttcgtggacctccgcgagcagtccgccaacgtggcgctgttccgcgatgaggtacgg…	MSLYKLFKTNENLETDGIWLEYGQTADGKPIRIKIARAGGHNVAFSKALEKATRPYKKAIQTGMLDNKTADRLYKEVFAETVVLDWINVEGPDGQPMDFNKENVLKLFEDLPDLFVDLREQSANVALFRDEVRETDLGNSGKSSATASSKAQ
PaTJ	PaTJ_40	25150	24881	270	89	-	Structural phage protein		atgaaccaagacccgaacaagcgccccaacgggacgtacaagcccaaggcggagcggttgccgccggtgaaccttgacgcggcgatccacgggggcctccgccttctcgccttcgccctgttccgtcaggccatcgtggaggctatcgtggaccagcgcgagacggcccaaggcatcccgaccggcgacggctcgcgggcgacctcctgggaggagctggagcgggtcctgggcaaggagacggtggacaggatgagggccggaacttga	MNQDPNKRPNGTYKPKAERLPPVNLDAAIHGGLRLLAFALFRQAIVEAIVDQRETAQGIPTGDGSRATSWEELERVLGKETVDRMRAGT
PaTJ	PaTJ_41	25442	25155	288	95	-	Structural phage protein		atgataccatttgaccaagtcgaagcctacgtgggcgacttcctgagcgaactccacggacggggcctgggcgggaacatcgtgaaggactcgcccacccagctcatctacccggagcgcgcgagctggaccggggaagcgcaccagctcgccttcctgggcgagcccggggactaccgcctggagctgcgccggatcgaaggcgggcactgggaggcgatccgcgaggagcgcgacccggaccgcttcaacctgctgatcatcgacctctgcgtgaaggagggctga	MIPFDQVEAYVGDFLSELHGRGLGGNIVKDSPTQLIYPERASWTGEAHQLAFLGEPGDYRLELRRIEGGHWEAIREERDPDRFNLLIIDLCVKEG
PaTJ	PaTJ_42	25741	25445	297	98	-	Structural phage protein		atgattgagaccaacaacccaggccatggcttcttcggaacctacgccacgaagaagggcgaggaggctgcgcgcaaggcttgggccgtggccttcgaggcgattgccgccgccgtaccctccgcgaagccggaggaggtccgcaactacctggacagcgtgtatgggcgtcacaccgcggatgaggtcctcagcggcccgtccgtcacccaccaactccagttccgcgcggcccgcttccgtcgccacttcgcggagattcaacgccagacggcccaaggccgctttgaggactga	MIETNNPGHGFFGTYATKKGEEAARKAWAVAFEAIAAAVPSAKPEEVRNYLDSVYGRHTADEVLSGPSVTHQLQFRAARFRRHFAEIQRQTAQGRFED
PaTJ	PaTJ_43	26089	25760	330	109	-	Structural phage protein		gtgacggacctggacgaagcggccctggccgttctgttcgaggagtaccggcaacgcctcccggtcgcggactgggaggagttcttggacatcgcccggggcgtcctcgcctcggagcgggtccggtgccgggtccagcgccgggagtattttgttgaggactacctggaagccgatctgcgtcgccacttcgacacgctggcgcatcggttcggctcaccggccttggcgatcccgggaccgcgaccgctcctgctgaaggaactcccgtggtggagacgctgggcgctgatcgccctcctcccaaagccgaatgatgacaaaccctga	MTDLDEAALAVLFEEYRQRLPVADWEEFLDIARGVLASERVRCRVQRREYFVEDYLEADLRRHFDTLAHRFGSPALAIPGPRPLLLKELPWWRRWALIALLPKPNDDKP
PaTJ	PaTJ_44	26562	26086	477	158	-	Structural phage protein		atgacgacaacaatccagggcatccaagcccgcctcgggcgcaacccggaggacccgcgcaagtaccaagtgacggtcctcgtgtacagccagaagcgccccggcctgaagtcctccacggacatcgacccgggccagtgcgcgagccagcagcacctcctccagatgatcgggacggcgggagccgcttgcgcggagtacctgggcaacaactacggggacaacatcgaccccgtggccgcgtcccgggatgccatccgcgcctttggggaggagtgccggctgatggcggaactcgcccgcgacgtaccggagaagctgaagcgcctcgaagccaacgtggcgaagctgtccaacgagaaccaggagcagctgcgccgcctccgctacctcgtgaac…	MTTTIQGIQARLGRNPEDPRKYQVTVLVYSQKRPGLKSSTDIDPGQCASQQHLLQMIGTAGAACAEYLGNNYGDNIDPVAASRDAIRAFGEECRLMAELARDVPEKLKRLEANVAKLSNENQEQLRRLRYLVNHQEKLLPREVAWLNQRLGELHGGQL
PaTJ	PaTJ_45	27164	26559	606	201	-	Pyrophosphatase		atggaaacccaagaatcaatcacccgctgggctgacgacaccttcggagtgaagcacccggcggaagtcgccgcccgtatgaacgtggaggtggcggagctggtcgctggcctcgccacggtcgccgccgtcccggtcgaagatatggacccggagctggtccaggaactccagaaggagtgcgcggacgtgttcatcatgctcgcccaggtcgcggagaagctggacgtggaccttcagaccgtggtgaactacaagatgggggtgaaccgccgccgcaactggacccggagcccgtccgggaagatgcagcacgttgagacgttcctggagccggggagcgggcttgagatggagctggacaagttctacatcctcagcgactccggccacttctac…	METQESITRWADDTFGVKHPAEVAARMNVEVAELVAGLATVAAVPVEDMDPELVQELQKECADVFIMLAQVAEKLDVDLQTVVNYKMGVNRRRNWTRSPSGKMQHVETFLEPGSGLEMELDKFYILSDSGHFYTDRGFESADAALNWAQSAEGVAAGAEGAVVPTFQAGGFFEGQDGVNIYLGRELRAYWKANPLNEGEPA
PaTJ	PaTJ_46	27436	27167	270	89	-	hypothetical protein		atgagactgatgaccctcgccctggccgtcctgctgccgctcgccacgcaggcgcaagcggaggatcgccccctgtactctgcccaggagacggtccgccgggcgcaggtcggcagcttctcgccccgtctcgccccgccggtccgcgtcaccgtaccggcggaggcaggaaagccggacccgtcccggtttgagcgcctggagtgtcgccgcgacccgtcgcggcccctgggcaagactattgtttgcgaacctcggagaaccaactga	MRLMTLALAVLLPLATQAQAEDRPLYSAQETVRRAQVGSFSPRLAPPVRVTVPAEAGKPDPSRFERLECRRDPSRPLGKTIVCEPRRTN
PaTJ	PaTJ_47	27845	27504	342	113	-	Structural phage protein		atgagccgcaagaccaccatccgtctcaccggagacgccctgaccgccgcccgggccgtccacggcatccaccaacaagcccacgcccagaaggcggagctggaacgcgagtttcaggagcgactgaacgaactcgggcgggacgcccaggagcagatgagccgggcctggccggtgctcatgaacgccgcggacctcccgatggaggagctgggggagtgggagctggacgcgagctatctggacgaccacggctgcgccttcctgagcaagcgcgaggcggaggacgcccgtccctccttgggcgacctcctccagtccatgacggcctcgaagcactga	MSRKTTIRLTGDALTAARAVHGIHQQAHAQKAELEREFQERLNELGRDAQEQMSRAWPVLMNAADLPMEELGEWELDASYLDDHGCAFLSKREAEDARPSLGDLLQSMTASKH
PaTJ	PaTJ_48	29020	27842	1179	392	-	hypothetical protein		gtgatcatcttccgcaacaagggcgtcatcgaccccaagtccatcaccaccttcggggtcagctcgaaggagaaccccggggccatcggcttcttcgggaccggcctcaagtacgccatcgccatcctcctccgcgagggctgcgacatcaccattcacgccgggaagcgcaagctggagttcggcatcaagcgggatcgcgtccgggtcgatgacttcaacgtggtcacgatgaacaaccgccgtctgggcttcaccacggaggtcggcaagacctgggaagtgtggcaagccttccgcgagctgtattgcaacacgatggacgaacggggcgaagtgttcgaggccagcgaggtcccggaagtcgccgcggacgaaaccgtgattgtggtccagggc…	MIIFRNKGVIDPKSITTFGVSSKENPGAIGFFGTGLKYAIAILLREGCDITIHAGKRKLEFGIKRDRVRVDDFNVVTMNNRRLGFTTEVGKTWEVWQAFRELYCNTMDERGEVFEASEVPEVAADETVIVVQGEKFLDVWASRSDIILSSEPLERHEAVHIHPGPSHFVYYRGVRAYRLDNPSQFTYNIQKKVDLTEDRTIKWSWDISSAVRRGLCESQQAPLIKKAVTAPKATFEHALEFEGVEPSKPFLATVSELARSFDSSLSRSALKASQVWIMDQLHEEATPMRLSELERTRLEKAAGFCERLGFAVQDYPIIVSEFLGEEVLGRAHEGKIYISKRTLMMGTKMLAGTLIEEFIHLRHQLYDETRTMQNFLMDTIVSLGEQITGEPL
PaTJ	PaTJ_49	29424	29059	366	121	-	hypothetical protein		atgaactacaagaagccttccgccgcatacacgggcacccaatcccgcgcggcgcaaaaccgcaagaagtcgcacgaggacttgctgcgcgaagcccgttgcgattcgagtttgaagtcaatcgccttcggggctatgcgtgggacgctgacgaggttgtgtgaccacgcccgctgggctgctccgctcgccttcgccgtcctgctgctctggggcctggcgggggcctttgcggactatctggaccgcccggaggttcatatcagctacctgacccgggagtgtgtgcgcgtggtgaacgcggacggctcccccggatcgtgtggagccctcccggaccgctatgagcgagtgtgggtggagtaa	MNYKKPSAAYTGTQSRAAQNRKKSHEDLLREARCDSSLKSIAFGAMRGTLTRLCDHARWAAPLAFAVLLLWGLAGAFADYLDRPEVHISYLTRECVRVVNADGSPGSCGALPDRYERVWVE
PaTJ	PaTJ_5	5335	3803	1533	510	-	Structural phage protein		atggctaacaagattgactcgaacgtcaccggcctccgctacgcggaggaggacacgatcaagaacctgcccgtgtcgccggtgtggtatccgctggagcccaacggctacaatgactttggtggtcagctgaccacggtcgcccggaaccccatcaacccgtcccgccagcgcaagaagggcgtgaccacggacctggatgcctcgggcggtttcggtcaggacctgacccagaacaacctgacccgcctgcttcagggcttcttcttcgcggacatccgcgagaaggccaccaacatcccgaccaacgggaccgccgtgcccttctccggcgtgacgggcaccagcaagacctacaccctgggctccggcaccgtggggtcgcagttcctcgccggt…	MANKIDSNVTGLRYAEEDTIKNLPVSPVWYPLEPNGYNDFGGQLTTVARNPINPSRQRKKGVTTDLDASGGFGQDLTQNNLTRLLQGFFFADIREKATNIPTNGTAVPFSGVTGTSKTYTLGSGTVGSQFLAGDLVLASGFGQASNNGLKNVASSTALTVVVTQTAVDETPPATAKLIKVGFQFGSAEMNIDVSGSYPRLVRGSGTKDLTTLGLVVGEWVFIGGDAAATKFSTAGNNGFARVRAVAATYIEFDKTAGTMAAETGTGKTIQLFYGNVIKNERDANLIKRRTYQLERTLGQDANGTMSEYLVGAVPNELSLQIRQADKVTVDLSFVATDNEQRDGTAGVKTGSRPDLVDAPAFNTSSDFSRIKMHLLTAGNSNPTALFAFLTELTLTINNN…
PaTJ	PaTJ_50	29751	29536	216	71	-	type II toxin-antitoxin system HicA family toxin		atgagcgacacgctggaagcaacgaagcgggagctagagggggccgggatcgcctacacggtggagctgggccggagacactacaaggtccgcttcaccgtgatggggaagcccctgatggtgacgtgctcgcggacttcctccgaccaccgcgcggccctcaacgcccgccttcaggtccggcgggaaatccgccgtgcgctggaattgacctga	MSDTLEATKRELEGAGIAYTVELGRRHYKVRFTVMGKPLMVTCSRTSSDHRAALNARLQVRREIRRALELT
PaTJ	PaTJ_51	32173	29762	2412	803	-	Phage integrase		atggcggaactgccgaaacacaagaccaaggacgcaatcgacttcttgaagaagtggtgcccggaagggccgtgggtcctgacggccatcatcccggacgggaaaacggagacggtcacattcatgcccgaccgctggcagaaggccgcggagtggatcgaaggacatcagggcaagcgcaacctgtacttccacgtgaacccggtccgccgggcgatggacgtgaaagcctcgaaggaggacatggcccgcctcgcctggcttcacgtggacatcgacccgcgagccggggaggacttcgaggaggagcgggcgcgggcgctgaagctgctccagtcctacacgcccaagcccacggtcatcatcgactcgggcgggggctatcagggcttttggcgt…	MAELPKHKTKDAIDFLKKWCPEGPWVLTAIIPDGKTETVTFMPDRWQKAAEWIEGHQGKRNLYFHVNPVRRAMDVKASKEDMARLAWLHVDIDPRAGEDFEEERARALKLLQSYTPKPTVIIDSGGGYQGFWRLNPSDKLDIAGSVAKAQELEAYNIQLEKVFQADHCHNVDRIMRLPGTINMPTAKKVKKGRQPTLARLVEWNDASYPIEQFTPAVRVQMAEQGLAGGRPKVKITGNVPDIGTEELREWAHEHGKAISDHVLALIATGQDPLDPTKYPSRSEALFKVCCDLVRAEVPDEMIFAVITGSNEIAASVRDKPNWEGYALRQIERAHEEAVDPWLRKLNEKHAVIADIGGKCRIISEVWDPAMKRTKISKQSFEDFRNRYRHIKVVVGHSEE…
PaTJ	PaTJ_52	32512	32186	327	108	-	Repressor		atgtctgctacagtgacaccaaccaaaggcgaaagcctactgctacaccgccgccgcaagggcctcaatcagattgaggccgcgaaggagtacggggtgcacccggaccgctaccgtgaatgggaagcggaccgccgcctggacgatcaaccgcgccagcacctcggacaactgaagccccacgaggtctgcttgctgttccgccgccgctcgggtaagacccagcgcgaaatcgccgccgctctgggctgcactcgcctctgggtcatccagatggaggacgggaaagcgccggttgagcgccttcgtgaatattggggcttttga	MSATVTPTKGESLLLHRRRKGLNQIEAAKEYGVHPDRYREWEADRRLDDQPRQHLGQLKPHEVCLLFRRRSGKTQREIAAALGCTRLWVIQMEDGKAPVERLREYWGF
PaTJ	PaTJ_53	32895	32497	399	132	-	Structural phage protein		atgtctgaagccgcaatgtgggactccctccgccccgtcatccggtcgctggacccggtgcgcgtggagaaccccattgtgcccgggaccccggatgtgaactacaaccagggctggattgaattgaagttcgctgaacgctggccgcccaggggcggaccgcttcgagtggaccacttcacccgccagcagaggacctggctgacccgccgccgcaaggccgggggccgggccttcctcctgctgaaggtcggggagacggagtggttgctattcgatggagcggtggccgctgctatgctgggccgggttccgcgagaacgcctgtatgaggtctgtgtcgcacgttggacacgccttccaagaaccaaggagatttgtacatgtctgctacagtga	MSEAAMWDSLRPVIRSLDPVRVENPIVPGTPDVNYNQGWIELKFAERWPPRGGPLRVDHFTRQQRTWLTRRRKAGGRAFLLLKVGETEWLLFDGAVAAAMLGRVPRERLYEVCVARWTRLPRTKEICTCLLQ
PaTJ	PaTJ_54	33349	32888	462	153	-	Deoxycytidylate deaminase (EC 3.5.4.12)		atgagcgaacgtcaagaccgctgggaccgccgctatgttgggctggcccaacacgtcgcgggctggagcaaggacccttccacgaaggtcggagccgtcctggttcggcccaacaacagcgtggcttcgaccgggttcaacggcttcccgcccgggcacgatgactcgccggagttgtacgctgaccgcgggtacaaataccagcacgttgttcatgcggaggtcaacgcactcaactttctgggctcgcctgcgactggcttcacgctctatacttctttcccctgctgtccgaactgtatggaggccgcggggaaggcgggcgtgaagcgggtcgccttcccgggcatcgactactcgggccgcgatccggggtgggttgctgagtggaatcaacgc…	MSERQDRWDRRYVGLAQHVAGWSKDPSTKVGAVLVRPNNSVASTGFNGFPPGHDDSPELYADRGYKYQHVVHAEVNALNFLGSPATGFTLYTSFPCCPNCMEAAGKAGVKRVAFPGIDYSGRDPGWVAEWNQRIDEALEVARRYNIEVRWVDV
PaTJ	PaTJ_55	33540	33346	195	64	-	hypothetical protein		atgaacgacatcgccgtgcgctggacctcccggaagttctgggcggcgatgatctgggaggcggtcctggtctggctcctgtatatgggcaagttgccggtggacgccttcgagtccttgacctggctcctgctgggcggttacttcctcgggaacgtcgcccagaaggttttgctgaaggaggaggtgaaatga	MNDIAVRWTSRKFWAAMIWEAVLVWLLYMGKLPVDAFESLTWLLLGGYFLGNVAQKVLLKEEVK
PaTJ	PaTJ_56	33851	33537	315	104	-	DNA primase		atgaaattctgctatcagtgtgacgcgcaggtcacatacttgttcgcggacgcacgctgcgcaaagtgtacccgcttgaccccggaggaagtccggggcgaaccgaaggagaacgatatgcgccgcagcaacgacaacaccgtggacctcgaagtggtcatcaagcgcgagacagacaaggcatacctcatcgaccacggcggtgaggaggaagtctggatgcccaagtcacaggtccgcgcggtcgagaagaagggccgcacagcgaccctgaccgtcaccgaatggatcgccaacgagaaggggctgatatga	MKFCYQCDAQVTYLFADARCAKCTRLTPEEVRGEPKENDMRRSNDNTVDLEVVIKRETDKAYLIDHGGEEEVWMPKSQVRAVEKKGRTATLTVTEWIANEKGLI
PaTJ	PaTJ_57	35842	33848	1995	664	-	DNA polymerase, phage-associated		atgtcatacctccaaccacccctgttcacgaccgtctccagcgactgggtggccccggacctcagcaccctcccctcgtgggagggggccaagcgggtcgccatcgactgcgagacgcgggacccggacctgcgcaaactcgggccgggggcgggccgtcgcccgaacagctacatcaccggcatcagcttcgcaatcgaggacggcccgggcgggtacttgcccatcagacacgaaggcgggggcaacctcccgctggagggcgtgctggcctacctccgcgcccaggcaaaggtgttcaccggcgacctcgtgggggccaacctcccgtatgacctggacttcctcgccggggacggcatcgagttcgagcgggtccgctacttccgtgacatccag…	MSYLQPPLFTTVSSDWVAPDLSTLPSWEGAKRVAIDCETRDPDLRKLGPGAGRRPNSYITGISFAIEDGPGGYLPIRHEGGGNLPLEGVLAYLRAQAKVFTGDLVGANLPYDLDFLAGDGIEFERVRYFRDIQIADPLICELHDSYSMQAIAERWGFHGKDEALLRAAAVDYGIDPKKDMWMLPAKFVGKYAEEDTRLPLNILRRQEREIDEQDLWGVYNLESKLLPILTGLRRRGVRIDCDRLDMIERWALEKETEALAQVRSITGHRIAVGDVWKPEVIAPALEHIGIKLNKTSQGKPNIDKELLGSIDHPVADLLERARKVNKLRTTFASSVRDHMVNGRLHGTFNQLRRQKDDESDGTAGAAYGRLSSEHPNLQQQPARDEFAMMWRAIYLPEEG…
PaTJ	PaTJ_58	36228	35842	387	128	-	DUF3310 domain-containing protein		atgagcgtgaacgaaaagcaagtgggcggtgagcactaccgctcgcccgtccaacactgggactacgtggagctgaacggcctccgctacaccgaaggctgcgcgaccaagtacgcgacccgcaaccgcaagaagcacgaggacccgcgccaggaccttgagaaggcgatccactacgtggagaaggtccaggacctgtaccgcaacggggtcctgctgccccgctccgctcccgtggtcattaccccggacgccttcgccgccgcgaacgggctgacggaggacgaagccgaagtggtccgcatcctcaccttctgggagtccgacccggagctgaccgcggccctgaacctcctgcgcaagatgattgcggaggtcggagcctga	MSVNEKQVGGEHYRSPVQHWDYVELNGLRYTEGCATKYATRNRKKHEDPRQDLEKAIHYVEKVQDLYRNGVLLPRSAPVVITPDAFAAANGLTEDEAEVVRILTFWESDPELTAALNLLRKMIAEVGA
PaTJ	PaTJ_59	36424	36197	228	75	-	hypothetical protein		atggacttggagaagctgcgacgtgattgggcggaggacccgcagctgaagttctacgccttcgacacggtggaagaactcgctgcgcacctccgcaaggtccatacagatatgatgaacggggagcacgggtgttttgggtacttgtaccgccagcagacactccggctccgggaactgatgaaggagttacaagatgagcgtgaacgaaaagcaagtgggcggtga	MDLEKLRRDWAEDPQLKFYAFDTVEELAAHLRKVHTDMMNGEHGCFGYLYRQQTLRLRELMKELQDERERKASGR
PaTJ	PaTJ_6	5821	5369	453	150	-	Possible peptidoglycan binding protein		atgaccctcccgacctttgacagcgcccgcgacgaaatccttgggctgttcaacaccaagtggaccacggacaccccggccctcaacggcggggctccgatccgcgtggaatggcccggggtggacgcgggcgaccccccgcccgcggacaagccctatgcccggatcacgttgcgccacacgacttcgcggcaggcgaccttcggacccccgggcggtcgccgctttacccgtcccggactgatcacggtacaagttttcacgcccctgtcagggggacaaggcttgtctcttgctgaaaaatgcgcgataatcgcccgggacgccttcgaggggcgaggcaccgcgagcggcatttggttccgcaacgcacgcatccaggagattggcccggacggc…	MTLPTFDSARDEILGLFNTKWTTDTPALNGGAPIRVEWPGVDAGDPPPADKPYARITLRHTTSRQATFGPPGGRRFTRPGLITVQVFTPLSGGQGLSLAEKCAIIARDAFEGRGTASGIWFRNARIQEIGPDGAWYQMNVVVEFEYDELR
PaTJ	PaTJ_60	37034	36399	636	211	-	5'-deoxynucleotidase		atgggaagcctgatgagcaagattcatgacgaggagcgcgaggcggaggagctgaaccgccgcgccgcccgcccgctcctgacccggatcgccgcgacccgggaggccgggacggtccgccggtgccacatcgtcccgcaccacggtcagtacaacatagcccagcacagctacggggccgtgagcctcctgctgctgctccacccgcacccgtcgctgaacctgatcaaggcggtccagtggcacgactgcgcggagcgttggttgggcgacatcccggccccggcgaagtggacccactccgaactcgggaaggtgtatgaggaggcggaacgccgcgtgctggcgaccctgggcctgctcccgggccttctccctgacgaggaggactggttgaag…	MGSLMSKIHDEEREAEELNRRAARPLLTRIAATREAGTVRRCHIVPHHGQYNIAQHSYGAVSLLLLLHPHPSLNLIKAVQWHDCAERWLGDIPAPAKWTHSELGKVYEEAERRVLATLGLLPGLLPDEEDWLKAVDTLELWLWCREEEALGNEAVTAMRRACEAVTEKRGLEGSLPEPVRAFYVAAKHQPHRRLSDFFEEVVRDGLGEAAT
PaTJ	PaTJ_61	38102	37047	1056	351	-	Thymidylate synthase (EC 2.1.1.45)		atgaaagtcatcaagacccgcaacgtacaacaggccctcccggaggccctgtatcaactgtccttcgagggcgtccgccgcgactcgcgcaacggccccgtgttcatgttcccggaacccgtcaccaccgtgtacctccgcccggcggagcgcgtgctgttctgggcggaacgggacgccaaccccttcttccacctgatggaaagcctctggatgctgggcggacgcaatgacgtggagtacgtcgcccgcttcgtggatcgcatgcgcagctactcggatgacggcctgaccttccacggggcctacggcttccgctggcgccagcacttcttcgaggaccagctgcccaagatcatcgccgccctgaaggcgaaccacgatgaccgccgccaggtc…	MKVIKTRNVQQALPEALYQLSFEGVRRDSRNGPVFMFPEPVTTVYLRPAERVLFWAERDANPFFHLMESLWMLGGRNDVEYVARFVDRMRSYSDDGLTFHGAYGFRWRQHFFEDQLPKIIAALKANHDDRRQVLSMWDADADLGRQGKDLPCNLQAIFQIACDGRLDMTVTNRSNDLIWGAYGANAVHFSYLHEYVARSVGVEQGIYRQVSANFHAYEEVLNKVAPLADLAANPMTGKETPDPYAAGIAEPYPLMSTDPEEWNQELMMFLSEPDAVGFRDPFFRRVAIPMLKAHKAFKQTSNPSRFDAALAELDNVAATDWKLAGVEWIERRRAAFEARKARAMDDGVAYE
PaTJ	PaTJ_62	38212	38099	114	37	-	hypothetical protein		gtgatcttctcgccgttctggtggtactggagctggtggttggtctggctccctcgcccccgtgtccttcgccggaccggcaacgtcatcttcgtggagtttaacaagaaatga	MIFSPFWWYWSWWLVWLPRPRVLRRTGNVIFVEFNKK
PaTJ	PaTJ_63	38785	38225	561	186	-	Nucleotide modification associated domain-containing protein		atggctgtacgtctgtccaattacatccgcgagcaggtccgtgacgcgatcctcgcccactccttctccgaccgcgagaaggccctggacgcccgcgagaaggagctggcgctggagttctacaacgacctgtacccggaggcgatccgcgcccacatgtacgccctgcccaacggcttcctcgaagtccgcagcagcatccgcgtccaggtggtcggggagtcctaccactcgctggacctcccggagaagaagcgcgtggccgattgctggagccacaaccccggcaaggtctatgaggcggaccacccgctgggcgagaagctgcgcacctacctgaaggaccgcgcccagttcaagcgcgagcgggaggaggccaagaccggagcctgggccgtc…	MAVRLSNYIREQVRDAILAHSFSDREKALDAREKELALEFYNDLYPEAIRAHMYALPNGFLEVRSSIRVQVVGESYHSLDLPEKKRVADCWSHNPGKVYEADHPLGEKLRTYLKDRAQFKREREEAKTGAWAVLESVTTVNKLIQVWPEVEQFARPFAVESPSRAIALPIKDLNARLGLPPQTASA
PaTJ	PaTJ_64	39821	38841	981	326	-	5-hmdU DNA kinase helical domain-containing protein		atgaccaccccacgcatcaacgacatcgccgccttcatgaaggctcgccacgacatctacctggaccgcaaggccgggaagcccggaccctggaccgcggacccggttctgcgtgatgggcggttctgcaacatcttccgcgagctggacactgtgacgatctggattgaccagaacatccgccagccctacgcggaccacccgcacctctggttcatgctcgccatcgcccgctacatcaattggccggacacgctccgctatctgatggacgaggcggagccgggaacctggcccgatgaggagggcttcgagcccgcgaagctgacgaaggccctggaggactacgccgccgcgggcaacaaggtgtacaccggagcctacatgatccgcgcggag…	MTTPRINDIAAFMKARHDIYLDRKAGKPGPWTADPVLRDGRFCNIFRELDTVTIWIDQNIRQPYADHPHLWFMLAIARYINWPDTLRYLMDEAEPGTWPDEEGFEPAKLTKALEDYAAAGNKVYTGAYMIRAESDPSKEWYSWTKHRYIAEIVLGRLWEDREEWQRTLETTPGVLRSFNRLETVWEKFQQHRYIGWGPFMAYEVVTDLRHTRYLRNAPDIWAWANAGPGAIRGLNRLYGRDLAAKPRPEQTNAEMIELMQELNALDARGFNETFGPPQLGSPHVGPRFEARDIEHTLCEFDKYERVRLNEGKMRSKYDWRKATTLA
PaTJ	PaTJ_65	40396	39833	564	187	-	Nucleoside triphosphate hydrolase		atgaagtacatcaacgtgcggggctgtaacggctccggcaagaccaccctgctgcgctgtctggctcgcgatccgctttgccgcgtcatcaacgtcatcgtcccggaccacaagccggtcccggtgacgtatgccccggacggcatcgccatcatcggggactacacccccgccgccgccggagcgaccaccgccggtctggaccggatcaagacccaagccgccgccaaggccgtcgcggagctggttgggcaggacccggacgtgaaggcggtcctgttcgagggcgtggtggtcagcaccatctacggtccgtggcaggagtggtcgaaggcgaacggcggaatgatctgggccttcctggacacgccgctcgaagtctgcctgaagcgcatccag…	MKYINVRGCNGSGKTTLLRCLARDPLCRVINVIVPDHKPVPVTYAPDGIAIIGDYTPAAAGATTAGLDRIKTQAAAKAVAELVGQDPDVKAVLFEGVVVSTIYGPWQEWSKANGGMIWAFLDTPLEVCLKRIQERNGGKPIKEDQVADKHRTIARVREKALADGETVRDIHWETALKDIKAVIENLG
PaTJ	PaTJ_66	41893	40451	1443	480	-	DNA repair photolyase		atggaccacgcagcatggctgaatgaagaaaccggcgaagccgctcaggaggcttacaagtatttcatgcgcccggacccgaaccaacgggagttcctgggcccaatcgaggaggaggatgacccgctgaccggcatgcgcgcgaagttccgcatggcgaaggtggggatggtccgcaacgcgaaggatgaagacaagaaggaggtcaaggtgtatcttggcttcaatgacgtcacctacctcccgcacatccgcatcccgaacgccaagccccttcagggctggtaccaggacaagcacaacgacaagcgaggctcccgcgcccgcccctgcttcagcgaggcgatcctgacggagccttatgggggctactgcaccgtgggttgcgccttctgctac…	MDHAAWLNEETGEAAQEAYKYFMRPDPNQREFLGPIEEEDDPLTGMRAKFRMAKVGMVRNAKDEDKKEVKVYLGFNDVTYLPHIRIPNAKPLQGWYQDKHNDKRGSRARPCFSEAILTEPYGGYCTVGCAFCYVNSGFRGYRGTGLISVPVNYGEQVRNMLSKSRTSAAGYFSSFTDPFLPIEDVYHNTQQGAEAFVELGLPIFFLSRLSYPSWAIDLLKRNPYSYAQKSLNTGNDRDWHKLSPGAISLQDHIDEIAELRRQGIYTSIQVNPVVPGIVTHDDIRHLFERLAAVGNNHVIVKFVEAGYSWAPAMIERLHKRFGPERTKAFTDLFTENQAGAQKTIAEPYRVEAHQLYRKWATELGMTYATCYEYRRGKPGTGEPAWLSMGREMITADQCH…
PaTJ	PaTJ_67	42336	41956	381	126	-	Phage HNH homing endonuclease (ACLAME 312)		atgacggaccggctcgcctacttcaacgaccgttatcaggaggacccggagacggggtgctgggtttggaccggctccagggtcaatgacctgtacggttgcgccaacatcgactacaagcagatgttggcgcaccggctatccttcgagctgttcaacggcccgatcccggacggcgacaacgtctgtcatcgctgtgaccgaccgttgtgcgtcaatcccaagcatctgttcctcgggtcccagaaggacaacttggaggacatgacgcggaagggtcgccgcgctgtggggcagttcgccggtcgccggcactcggaggagacgaaggccaagatgtccgccgcccggaagcggtggtgggtgagtcgggccaattaa	MTDRLAYFNDRYQEDPETGCWVWTGSRVNDLYGCANIDYKQMLAHRLSFELFNGPIPDGDNVCHRCDRPLCVNPKHLFLGSQKDNLEDMTRKGRRAVGQFAGRRHSEETKAKMSAARKRWWVSRAN
PaTJ	PaTJ_68	43169	42333	837	278	-	Tryptophan synthase beta chain-like PALP domain-containing protein		atgatcgtcaacaacaccccggtcgaaacctatgagctcaacggggtcccgatcctcgtgaagcgggaggacctgtgcgccccgctcccgggtccgtccttcagcaagattcgcggagttgtcgcccatatcaagaaccggcctgagaccaccatcggttgtctggacacgtaccactcgaaggcgggctgggcggtcgcctacgtttgccagcagctcgggaaacaggcggtggactactggccccgcttcaagcgcgacggagccgcggacgccccgcgcatccagcagcagtacgctcgccagctcggggcggacctcgtggacatcccggcgggccgctccgcgatcctgtaccatacggccaagaagcacctgcgggagaactatcacgacagc…	MIVNNTPVETYELNGVPILVKREDLCAPLPGPSFSKIRGVVAHIKNRPETTIGCLDTYHSKAGWAVAYVCQQLGKQAVDYWPRFKRDGAADAPRIQQQYARQLGADLVDIPAGRSAILYHTAKKHLRENYHDSYLMPNALKLPESITENAAEAVRTAPHLPGSGTLVISISSGTVAAGVLKGFEEAGLLRNYNVILHMGYSRSQDATREYIEKAAGLTLGDRIKFIDEGYGYADAARDASAPFPCNPFYDLKAWKWLSDPLNLASVHPRPIVFWNIGS
PaTJ	PaTJ_69	44046	43171	876	291	-	Amino acid:DNA transferase domain-containing protein		atgagcagaaactacccgcggctggacatcgagacgtttggccgccacctgatcaccaccggcgatctggaccccatctacacggccctggttcgggcggagcaggcgggggacttctccgtgccgcagctctgccgttggctccttggttattggtgctactaccacgccggggtcgcctccttcctgagtgagaaggagggcgaggagttctggcactggatgatggtcgccgcccgcaacgaggaggagacgcccgccggtggtcgctggcctcgtgggcatgagcgccgccactacagggccaagatcgccgtggactccgtgacctccctccaggcccgctacggcgaccgcccggagaacatggccctgtacgtgggagcccgggcgacggag…	MSRNYPRLDIETFGRHLITTGDLDPIYTALVRAEQAGDFSVPQLCRWLLGYWCYYHAGVASFLSEKEGEEFWHWMMVAARNEEETPAGGRWPRGHERRHYRAKIAVDSVTSLQARYGDRPENMALYVGARATEDERLPFKTVSARAQEHNGFGPWIGFKIADMMDRVMEVPVDFDNAAVFMFKDPEKAAMMLWEQREAHKYPENAKPKREAILSGVADYLIGQFADLAAPPLGDRPVNIQEVETVLCKWKSHMNGHYPLWNDIREINGGLEPWAGRCSAARAFLNHMPKEQ
PaTJ	PaTJ_7	6186	5818	369	122	-	Minor tail protein		atggcacggtttgactccgctatcgcgctggccaagaagctgatcaagaagaacggccaggccgtgaccctccggggcttcaccgccggggccgctcccgatccggcgaagccttggaagccgggcggcaacgtcgcggcggaccagaccattgaggcggtgttcctggactatgagcaacgctacatcgacggccagacgatccgcatgggcgaccagcgcgtgttcatgcccgcggagggtctgacggctccgccggaggtcgaaggcttggtgctgcggggcttggaggtctggaaggtcatcgccgtgaaaccgctgaacccgaacgggcaagcgatcatgtatgaattgcaggtgcgccaatga	MARFDSAIALAKKLIKKNGQAVTLRGFTAGAAPDPAKPWKPGGNVAADQTIEAVFLDYEQRYIDGQTIRMGDQRVFMPAEGLTAPPEVEGLVLRGLEVWKVIAVKPLNPNGQAIMYELQVRQ
PaTJ	PaTJ_70	44319	44056	264	87	-	hypothetical protein		atgggagcctcggagcgcacctatgactacctgctccgccgggtggagtacccggcggagcggggatacaggatggagcccttcaagctacctccgtggattcacgttgtgatcacggaggacggcgacagcaagtggctgacggtccattcccgtattcacgtcaacaaagaagtccgcatggggccttccttcagtcgccaattctctgattgggacatcctgaaggacctgtccgggaaaatcagtcacgcatacttgtga	MGASERTYDYLLRRVEYPAERGYRMEPFKLPPWIHVVITEDGDSKWLTVHSRIHVNKEVRMGPSFSRQFSDWDILKDLSGKISHAYL
PaTJ	PaTJ_71	45013	44330	684	227	-	hypothetical protein		atgaacgccatcaacttcaacaacgtcgcctacaccgaagcctccctgagcgagctgtccggcccggccctggtcgagctgtacaacgaagtcatcggcaccttccgcaacggcgagtccgtcccgaacgtccgccgctttgccgacaagaccaccgccattgcccgcacctggaagatgcttcagcgttatgccgaagcgcacccggaagttgaggctgaggcgcaggccgaaccccagaaggtcgaaaccgtgaacgaaaccgcaacccccgcccccgtcgctgctccgaaggcccagaaggctccgaagtccgcggaggagaagaaggcccgcgccccgcgcggcaccaacctggccgccccgggccacgccccgatcccctgccgcgagggctcg…	MNAINFNNVAYTEASLSELSGPALVELYNEVIGTFRNGESVPNVRRFADKTTAIARTWKMLQRYAEAHPEVEAEAQAEPQKVETVNETATPAPVAAPKAQKAPKSAEEKKARAPRGTNLAAPGHAPIPCREGSKQAMLLDMLSRPNGATMAELIEALSGGNKPWTEATVRSGFGWDMKLKGYGVRSAFAADGTERFHIVVPEGHAIPAHKPLKSAPKADARQTRLAD
PaTJ	PaTJ_72	45619	45113	507	168	-	Uracil-DNA glycoslase		atgaacaagcccctgctgatcggccaagcaccaggacctaacacggacccggaccggcccctggctcccctcccgcggtcctccgcgggagggcgtctggcggagctggcgggcctatcgcccaaggactacctcaagaccttcgaccgcaccaacctgctccacaccttccctgggcgctggaagcgggacgacaagtggcccgcccgggacgcggggattgccgcagccgcgatgaagcccttgttgggcggtcggcacgtcatcctcgttgggcggaacgtcgcggaggctttcggctatccggcccagcacctggacttccaccagtggtttgcggatgatcgctggggcttcgaggtcgctgtggttccgcacacctcggggcgcaaccattgg…	MNKPLLIGQAPGPNTDPDRPLAPLPRSSAGGRLAELAGLSPKDYLKTFDRTNLLHTFPGRWKRDDKWPARDAGIAAAAMKPLLGGRHVILVGRNVAEAFGYPAQHLDFHQWFADDRWGFEVAVVPHTSGRNHWYRKPGHEDAARAFWEEVVQRFALRRPTVVGLRTGT
PaTJ	PaTJ_73	45764	45579	186	61	-	hypothetical protein		gtgaaagaactgagcctgaaggcggtcttgctgatcgccgccgggttcttgctcatgaccgggatgcgccttgctgaatgggccatcccggtcccggagcggaccctcaaactgaacgtcacccaagaaatggaggaacccgaagatgaacaagcccctgctgatcggccaagcaccaggacctaa	MKELSLKAVLLIAAGFLLMTGMRLAEWAIPVPERTLKLNVTQEMEEPEDEQAPADRPSTRT
PaTJ	PaTJ_74	47623	45761	1863	620	-	Ribonucleotide reductase of class Ib (aerobic), alpha subunit (EC 1.17.4.1)		atgatagaaagccctcaacccttcaaggagactcgcaaaatgcacggtcctcaagtaccctactcacaagaactacacgcccagaagtaccgcggcagcggcgagtccttccgcgaggccatgaaccggatcgccgcggccctgaaggacgatgaccagcacttcgcagacttccgggacgccctcctgggcatgcgcttcctcccggcgggccgcatccagtccgcgatgggctccacccgccaagtcacaccctacaactgctatgtctccgggacgatcaacgacagcttcgtggacggcgaaggctccatcatggtccgggccgcggaagccgcagccacgatgcggatgggcggcgggatcggctatgacttcagcaccctccgtcctcgcggc…	MIESPQPFKETRKMHGPQVPYSQELHAQKYRGSGESFREAMNRIAAALKDDDQHFADFRDALLGMRFLPAGRIQSAMGSTRQVTPYNCYVSGTINDSFVDGEGSIMVRAAEAAATMRMGGGIGYDFSTLRPRGDLIRKLQSHSSGPISFMHIFDAICKCVASSGHRRGAQMGVMRVDHPDIEEFIHAKQPGKDVQPLWDLVAELPEGAQKQQLVMSLQQTLKLTGFNVSVAITDKFMECVASGEPFPLTFEGRTYREVDARALWDAIMRGTWDWAEPGVLFIDAINRMNNLWYCETIAATNPCGEQPLPPYGACLLGSFNLVKYIFKDGAGRYAFDWDQYREDIPQVVRAMDNVVDRAIYPLPQQKQEAKDKRRMGLGITGLANAAEALGHEYGSPAFL…
PaTJ	PaTJ_75	48838	47645	1194	397	-	Dda-like helicase, helicase superfamily I		atgtggagtccgcaacagcagaccgcgctggaccgggttgggcggtggctcaagacccgggacaagcccgtgttccagctcgccgggtacgccggaaccggcaagaccaccctggccaaacacctcgccgcgaccgtcaatggtcccgtgtacttcgccgcctacaccggcaaggccgctcacgtcctcacgaagtccggggcgaccaacgtgagcaccattcacaagctcatctacacgcccaaggacaagtcgcagcagcgcctgaaggaacttcaagcggagcgggcgcggctcctcactcacaagcccgtcccggaaaccctcgtggagaaggtcgatgcggcgatcaaggcggagcagatcaacctcgcccgcccgatgttccagctcaacacg…	MWSPQQQTALDRVGRWLKTRDKPVFQLAGYAGTGKTTLAKHLAATVNGPVYFAAYTGKAAHVLTKSGATNVSTIHKLIYTPKDKSQQRLKELQAERARLLTHKPVPETLVEKVDAAIKAEQINLARPMFQLNTESPLFEAALLVVDEYSMIDEQMGEDLLSFGCPILALGDPGQLPPVGGTPFFKNKPDILLTEIHRQAQDNPIIWMSKEVREGRVLRPGDYGASRVIPYGRLPREELRDMVLSTDQLLVGRNATRITSNGRARELLGRTNALPQEGDKLVCLRNNHEVGLLNGQLWKVRRDTIFDGDYVIMDIEGEDGAKVEVSAHPHYFHGNKPEYWERKDAEEFDYGYALTVHKSQGSQWNNVLLFDEWYGKDRKEWLYTAITRAAERIDLVMM
PaTJ	PaTJ_76	49779	48940	840	279	-	hypothetical protein		atggccaagaccgatagcaagaccaccgatgtcgcagtgaaggaacagaacaccgcaatggcggagtacggcgcatatgccgactacgcgggcgcgggtttcgagaaccagaccagcgatgactacagcatcccgttcctccagattcttcaggccctcagcccgcagctccaggagaacgacagcctgcgccagggcatgatcctgaacaccgtgaccggcgaagtctgggacggcaagaagggcatcgccttcgtcccggcgaccacccagcacgtgtacgtggagtggaagccccgcgatgcgggcggcggtttcgtgggcatccacgaagtcaacagcgatctggtgaaccacgccaaggccgcgtccgcggagtatggcaagtacagcaccccg…	MAKTDSKTTDVAVKEQNTAMAEYGAYADYAGAGFENQTSDDYSIPFLQILQALSPQLQENDSLRQGMILNTVTGEVWDGKKGIAFVPATTQHVYVEWKPRDAGGGFVGIHEVNSDLVNHAKAASAEYGKYSTPDGNELIETFYVYGIALDDDGNASEAVLAFSSTKIKKYKGWMTKAKTIQIPLPDGRRIPAPLFAHRYRLKTVSEKNNKGQFFNWDAIAFDGENAQQARLLPDDPLFQSAVNIKSMIEQGKARAAYESQAPGSADEEAQGAGGGKPVF
PaTJ	PaTJ_77	50468	49923	546	181	-	hypothetical protein		atgtcaagtgaaaacgcatacctggactatgtccaacctcagaccgccggtggcgaactgagccaactcactcagctggccgaacaacaggccgctgcccagtcgaaggtcgcagacctcgaagcccagctcaacaaggcccgcgaagaactccgcgacatcgcggagcgccaggtgcccgaactcatggaccagatcggcattggcgagttcaagaccaccaccggcctgaagatcaagattgacgagacgatccgcgccagcatcccgaaggccaaggccccgctcgccttcgcctggctcaagcagaacggccacgccgcgatgatcaagcgcgtggtcgccgtcgccttcggcaagggcgaggacgagaaggctgacgaactgcgccagcgtctc…	MSSENAYLDYVQPQTAGGELSQLTQLAEQQAAAQSKVADLEAQLNKAREELRDIAERQVPELMDQIGIGEFKTTTGLKIKIDETIRASIPKAKAPLAFAWLKQNGHAAMIKRVVAVAFGKGEDEKADELRQRLADEFEVDDNASVHPSTLAAFVREKLREGEEVPLDLFGVHRQRVSKIEV
PaTJ	PaTJ_78	50881	50528	354	117	-	Structural phage protein		atgagccgtgtatttgttgtacagaaccaacaccgctgggaccgcgacaagcagcggttcgagcccaaattcaacctcgccccggcggaggagttcggtgagctggtgttcctgctcagcccgaccgcggccccgttccgcccggagcccatcattgacgagctgaaggagaagctggccgacttcgggccgggggaccacctcctgctcgtgggcaatccggtcctgatcgggttcgccgtcgccatcgccgcggacgccaatgacggggacgtgtccctgctccagtggagcggcaaggaccaacgctacatcgcggtggacgcctcgggcctctttacttcttccgattga	MSRVFVVQNQHRWDRDKQRFEPKFNLAPAEEFGELVFLLSPTAAPFRPEPIIDELKEKLADFGPGDHLLLVGNPVLIGFAVAIAADANDGDVSLLQWSGKDQRYIAVDASGLFTSSD
PaTJ	PaTJ_79	52583	50889	1695	564	-	Helicase C-terminal domain-containing protein, superfamily II helicase		atggaataccccttcaagaccgaacccttcaaccaccagcgcgaggagtggttgcgctcccgcgaagaagaagcccgcgcgatcttctgggaacagggcaccggcaagtccaagctgaccatcgacaccgcctgctggctctggctccgcgggctcatcgacggcgtgctggtggtcgccccgaacggcgtgcaccgcaactgggttgagaaggaaatcccggaccacgtacccgatgaggtgatcaagcacgtccgggccttccactaccagagcccgaaggccgacaccaagtggcacaagcaggcggtcaaggccgtcattgagcacaagggcttcgcctggctcaccatcagctatgaagccttcatgaccgcctccgggaagcgggcgctgatt…	MEYPFKTEPFNHQREEWLRSREEEARAIFWEQGTGKSKLTIDTACWLWLRGLIDGVLVVAPNGVHRNWVEKEIPDHVPDEVIKHVRAFHYQSPKADTKWHKQAVKAVIEHKGFAWLTISYEAFMTASGKRALIDFFDKRRLLYVLDEAHYIKTPTAERTKSILRSAKYAPFRRVLTGTPIAQGPFDAYSQIKFLIDDYWNKNQLGTFTEFKQHFGIWKKGWNPTAFNPKTKKNDGNEYDVLVGYRRLDALNSLLQPVSSRVTKDDVLDLPPKLYSKRFFPMTPEQGKLYRQLRDEYIVWLETGGIERDAEAVAAEPSPDACPTCLGKREVEFDGFIYPCPDCGDAPDLGAEGTTPVIAALAITRLLRLQQITCGYLPTDDEAEPVYTIPGPNRRLDLLC…
PaTJ	PaTJ_8	6708	6190	519	172	-	Structural protein		atggccttgatcgtccaagacaacacgggagccgtcgccggggcgaacgcctacatcagcgtggaggagttcaagacctaccacaccgaccggggcaactccttcgcgggctccacggaccctcagattgaggccgcggtcatccgcgcgaccgactacctggaccagcggttcaacttcgtgggcaagaagcggctgggccgtgaccagaccacggagtggccccgttcggacgcctgggaccgtgaccgctactacatcaacgacatcccgccggaggtgaaggaagcctgcgcggagtacgccctgcgcgccctcgccgcggagctgaaccccgacccggagcggaatgcctcgggcgtggcggtcctgtcgaagtcggaggcggtcggacccatc…	MALIVQDNTGAVAGANAYISVEEFKTYHTDRGNSFAGSTDPQIEAAVIRATDYLDQRFNFVGKKRLGRDQTTEWPRSDAWDRDRYYINDIPPEVKEACAEYALRALAAELNPDPERNASGVAVLSKSEAVGPISESVTFVGGAVFQMPKYPAADQKLVRAGLVRSGGTLLRG
PaTJ	PaTJ_80	52587	52700	114	37	+	hypothetical protein		gtggctccatttctcatagtgatgcccggaagtatagcccagctgggcggcgaaggcgagcggagaatcatgtgcgcttgggacgggggcccaacgctcgacttcgtgtgctga	MAPFLIVMPGSIAQLGGEGERRIMCAWDGGPTLDFVC
PaTJ	PaTJ_81	53355	53011	345	114	-	Structural phage protein		atgcccctgaccccggagcaagtcgaagacatcgccgttgcggctgcgacccgggcggcgaaactatccgtggaggacgcggcgaaacgagccgcggagacggttgccatgtctcactcggagctgaacgacgtagtggccgaagcggtcaagcagacgttgatgcagctcggggtggacacgtccgacccgttcgctatgcagagggacttccaacacctccgccagtggcgcgagtccggggaggacttgaagcgcaagggcaccctcgccctcctgggcatcttcttctcgggcctcgccagcctgctaatcctcgggctgaaggagtgggcccagaaatga	MPLTPEQVEDIAVAAATRAAKLSVEDAAKRAAETVAMSHSELNDVVAEAVKQTLMQLGVDTSDPFAMQRDFQHLRQWRESGEDLKRKGTLALLGIFFSGLASLLILGLKEWAQK
PaTJ	PaTJ_82	53908	53423	486	161	-	Structural phage protein		atggctatcagtaacggcccgaacctgggcatcatggcgaacggcgcgctgggtgaccagcactacaaccaattcatggctttcctccgcgcggtggacggccttctcatgggccacgcgaagtccgcaaccacgactgctcaaccggcttcgcccgcggacggggacttgtacgtgctcccggcgagcccgaccggcacgaactggtcgggtcagggccaacggatcgcgcgttattcgagcgcggcgacggcctgggagttcttcgtgccgaagaaggggtggaccatttccgtggaggataccaacagcacctactggtatgacggcagcgcgtggaagttcctccgcggctacggcacgaccgcgaaccgcccggcggcgagcgccgccctggtc…	MAISNGPNLGIMANGALGDQHYNQFMAFLRAVDGLLMGHAKSATTTAQPASPADGDLYVLPASPTGTNWSGQGQRIARYSSAATAWEFFVPKKGWTISVEDTNSTYWYDGSAWKFLRGYGTTANRPAASAALVGGQYFDTTLGKPIWSTGSAWVDATGAAV
PaTJ	PaTJ_83	56079	53908	2172	723	-	Structural phage protein		gtgggcagcaaatctagtgtaacaatcgggtacaagtattaccttggtgcccacctcgtgatctgtcacgggccggtcgattccgtccaggaaattgtcgtgggcgaccgaaccgcctggagcggggacgtgacggcctcgcagcaaatctacatcaacaacccggagctgttcggcggcgagaagaaggaggggggtgtccagggctacgtggacatcatgatgggggaatcgaaccagggccgcaacagttacctccaatccaaactcggcacggtcatacccgctttccggggcgtcctgtccctggtccttcggaaggtgtacatgtgcgccatgtccccctatccgaaggcctgggcgctgaaggtgaagcgcctcccgggcaaggcttggtat…	MGSKSSVTIGYKYYLGAHLVICHGPVDSVQEIVVGDRTAWSGDVTASQQIYINNPELFGGEKKEGGVQGYVDIMMGESNQGRNSYLQSKLGTVIPAFRGVLSLVLRKVYMCAMSPYPKAWALKVKRLPGKAWYPAKADINGSANPAHVIYETLTNPDWGMGYPINALDDAAFRAAADTLHAEGLGVSMIMTKQDSIESFIYTVLGHCNGMLYTRPDNGQFVVKLIREDYVVANLPLFNESNTVRLESFERPGYAEIVNEIVVTYRPQGSTEDDSVTVQDLAAIQAQQGVVSQTVNYPGIDTAANAAKLAMRDLRQKSTPFARIRIRVNRNAWNLTLGDVFRFSWDEHSLVDIVFRVLGVNYGELTSGEIVVDAVEDMFGLPSSTYMGNQGSGWVDPVQA…
PaTJ	PaTJ_84	56266	56063	204	67	-	Structural phage protein		atgaacaacgagccagtgatggtccgggtcgaacacgcccgcgccttgggctactgctcccgcggcatgcgcgccttcgccgcccgacacgggctggattggggcagcttcgtccatgagggcatcccggcggaggagctggaggcgaccggcgatcacatggcgctacaagtagtggagaaggcccgtgggcagcaaatctag	MNNEPVMVRVEHARALGYCSRGMRAFAARHGLDWGSFVHEGIPAEELEATGDHMALQVVEKARGQQI
PaTJ	PaTJ_85	56499	56266	234	77	-	Structural phage protein		atggagtgggctgtatatctgatcatcttcatcgtcgcggcatacgcggcggtggccctcgccccgaagcaggccacccccaaacccgcttcgttggaggacttccaattcccaaccgcggagcctgggcgaccgatcccggttgtgttcgggaccgttaccgtgaagagcccgaacgtggtatggtacggggacttggccagcagtcccgtcaagactgacggcggcaagtga	MEWAVYLIIFIVAAYAAVALAPKQATPKPASLEDFQFPTAEPGRPIPVVFGTVTVKSPNVVWYGDLASSPVKTDGGK
PaTJ	PaTJ_86	57321	56512	810	269	-	Structural phage protein		atgacgtatgacgcacgcgagcgaagcctgtttgaagcgtacccggtcgagctgtacctgttcgcccggggcgcgcaatactggcgctacacctctgctgatgaggataaggtggtggagggcgtgacctacgcctctgtccagatcaagcgcggggcattcgagcagaaccaggaaatgtcccggagcaacctgacgctgacgatggacaagaatatcaactttctgaaccagttccgcggatcgccgcccacggacatcgttcagctcaccatccagcgttaccacgagggtgacggccagctcgccgtcccgtgggtcgggcgagtggtcaatgtgaagttcctggagcgcgaggccgaagtgcggctggagccggtgttcacgtcgctgcgccgc…	MTYDARERSLFEAYPVELYLFARGAQYWRYTSADEDKVVEGVTYASVQIKRGAFEQNQEMSRSNLTLTMDKNINFLNQFRGSPPTDIVQLTIQRYHEGDGQLAVPWVGRVVNVKFLEREAEVRLEPVFTSLRRPTLRRMYQTTCPHVLYGAACGLSSANFRVDATLTGVSGRDLLSPAFSSFADGYFAGGYVDWEVAGVLERRFIIAHVGQAITLNLPLAGIPANATVRAYPGCDHTLNTCHNKFNNVDNYGGQPFYPKKNPMNGTPIF
PaTJ	PaTJ_87	58988	57318	1671	556	-	Structural phage protein		atggcggtgatcaccacgcaagccttcgtggggctggataccctgcgagccccgacccctgattgggcggtcgggctggattcctatgcgtgggacgatcaaagcccgcccggaacgccctgggagcgaaccgcggacggcttcggctccgtccagaataacctccccatcagcgaagccggggaggtttcgacgggctggcgcatgccgaccttcctggacgactactacaaccgcatccacatacggccctcgaacatcaacgtgggcaacctcgtgagtgaacagcagttcgcaatcgaggtttggaacggctttttcaacagccgacaactccagaatatccaagttcagaacggcggtggtatttcccttgtgggggccgtcccgcccgcgacc…	MAVITTQAFVGLDTLRAPTPDWAVGLDSYAWDDQSPPGTPWERTADGFGSVQNNLPISEAGEVSTGWRMPTFLDDYYNRIHIRPSNINVGNLVSEQQFAIEVWNGFFNSRQLQNIQVQNGGGISLVGAVPPATWAALETKTYQLTVTTDGPPDINAIFHFDWDGTVDDGDLRVLGSRIVALPYIFEAPAKEVLEWKTDVLTTNDGSEQRVRLRKKPRQSFNVTYPIPYREMARAENLVYGWLTRRWAVALWSEAQQVGTLLAGTTVINIDTTASDYRDGALIMIWESNRKSATADVGIVSAGTLTLNRPLAETFTNPWIVPVRLGRIVGNVSRATSGYNGSLEMTYEFSDNIDLDPPAAPAQFLGYDVYFDEALKNGEALTDSLQARVDVVDYGTAAGA…
PaTJ	PaTJ_88	59991	58990	1002	333	-	Structural phage protein		atggcttatgaaactgggtccgcgaccggaccgaacgacatgttgatcaagctgcgggacttcgccgcggcccagggttggaccgtgaaccgcgatgcggcggcgggctccgggcgcgagctatgtctgagcaagggggcgtcctacgtgaacctgcgcagctaccaaaacgagaacgtcatcatcaacggctacagcgcctctgggcgatacgggattgccatcaacggttcggacggctacagcgccggggcgacttgggaccgccagcccggctatcctctgcgcacgtcctcctcgggcggggaccaggcgcatgccaatcttcctctgcccatctacttcgggccgttcccgtcctaccacttgtttgcgccggacagcaagaccatctacctg…	MAYETGSATGPNDMLIKLRDFAAAQGWTVNRDAAAGSGRELCLSKGASYVNLRSYQNENVIINGYSASGRYGIAINGSDGYSAGATWDRQPGYPLRTSSSGGDQAHANLPLPIYFGPFPSYHLFAPDSKTIYLELEVASTIFQRLGFGALDLFNSAAPGGGRFFYATGGGHPATTTGNSTWLGSHVEDAYYALEEVPFRGAGYMDSSASTNSGSFLRAQFDSFNNWCQSARRPTQTQTGQACQGGAVHDKVLMSMSPNPMNGVGILLPQIVSVNRNEEYLNPVGVMPGLRYMDMTLYQPGEEFTLGSETWKVFPWYQKGGRSVQRGIAYKKVT
PaTJ	PaTJ_89	61535	60006	1530	509	-	Structural phage protein		atggcaaacgaaatcggaaccgcgacgaactttgaggacttcttcagcaagatcgtcgcctttcttaccacgaacgcggcactggtgtcggcaggtcaggcttggcaggcgctgcgtgtccgccgggacaacatcgacacgtacaccaccagcctcccggactccttcacgggtaacggtcggaaacaaattcacacattccgctatgatccgcggtcgctgaacacgaacaatcccgcctcgaacaatcaggagtccttctggtacaccaactcaggcttctccgccgggagcagctatggtcaatggaaactgcgacaggcgcgcgaagtcaagaccgtgcgcatcaaggcccccatcgggaccagctacgcgagctatgcccccaagtccttccgg…	MANEIGTATNFEDFFSKIVAFLTTNAALVSAGQAWQALRVRRDNIDTYTTSLPDSFTGNGRKQIHTFRYDPRSLNTNNPASNNQESFWYTNSGFSAGSSYGQWKLRQAREVKTVRIKAPIGTSYASYAPKSFRLQYSDDGTAWTTALTVSNAPNWSAGERRDFAVPGTPGSHLYWKIIWDATQVVSYIGWQELLLLEADGTVANHFGSEVILKALGNSGLDEIYTGIRAEYDSAAGWYNLFMNGYTGYDANEMSWFNQPGALPGYGAQYTRATPMVPLWNTTMPYWMVASGRSFRFCIKVGTNYEGGYLGFILPYATPNQYPYPLAVGGSLCPVNDSSRSAEWRYSYVSFAHGVYPGPGTQNYPESESNWATLYLRSPEGAWNYHGNRSSYASGNSEGV…
PaTJ	PaTJ_9	7433	6708	726	241	-	Phage lysin		atgggcaaaagcctgattcacttcgccttcgcggtcctctgctgggccttcggctccgtcgccctcgcccaggacgcccgcaccttcgtcccttcgggggcgaaggtgtacgcgccagtgctggtcgagaagcaggaggcggtctggccgcaagccccggagccctggaccctcgccggtctggtggagcaggaaagctgtatcagcctgacgcactcccgctgctggaacccgcgggcggagctgcgcacccatcgtgaatacggcttcggcttcggtcaggtcacggtcgcctatcgcccggacggctccgaacgcatgaacgtgttcaacgaactgcgcaacacccacgcctccctccgcgactggacctgggagaaccgctatgacccgggcttc…	MGKSLIHFAFAVLCWAFGSVALAQDARTFVPSGAKVYAPVLVEKQEAVWPQAPEPWTLAGLVEQESCISLTHSRCWNPRAELRTHREYGFGFGQVTVAYRPDGSERMNVFNELRNTHASLRDWTWENRYDPGFQLTAIVEMNRSLWRRIAANPGATVTDQWAFVLSSYNGGAAGVLQDRRLCSNTRGCDPARWFGHVERTSLKSKVPQRGYGNRSWYEINRSHVRNVLTIRRAKYQAFWRT
PaTJ	PaTJ_90	61922	61545	378	125	-	Structural phage protein		gccaactacgccctcgcggcggcgaccggcgcggtggctgctgcgaacgtcgcccagatcatcgcccaaacgccgggctttgccttcggcggtgacttcaccgtgggcgggacgggcgggacggactcgcagctggtcgccttccgtgctacgcctggcgaacaggtgtccgtccgtactccggcccaggagcgggacgaagcgcgtcagggcggtggcgaggggcagcagggcggtgggtccgcgatccgggttgtgaacgtgatcgacccgaacctgatgcaggactacctgaccagctcctcgggcgagcgggtcctgctgaacgtgatccaacgcaacgctggcgcggtccgccaggttgtgaacaacggttga	ANYALAAATGAVAAANVAQIIAQTPGFAFGGDFTVGGTGGTDSQLVAFRATPGEQVSVRTPAQERDEARQGGGEGQQGGGSAIRVVNVIDPNLMQDYLTSSSGERVLLNVIQRNAGAVRQVVNNG
