# Supplementary material for: Isolation and Characterization of a Lytic Phage PaTJ Against Pseudomonas aeruginosa
Source: Viruses. 2024 Nov 21;16(12):1816. doi: 10.3390/v16121816 (PMC11680426; doi:10.3390/v16121816)
Supplement: Supplementary file 1 [file viruses-16-01816-s001.zip › Table S3 Information of Pseudomonas phages for the maximum likelihood tree.xlsx]

## Sheet: Sheet1
Table S3. Information of Pseudomonas phages for the maximum likelihood tree.
Tax name	Group name	Superkingdom name	Superkingdom taxid	Kingdom name	Kingdom taxid	Phylum name	Phylum taxid	Class name	Class taxid	Family name	Family taxid	Genus name	Genus taxid	Species taxid
Pseudomonas phage 185	viruses	Viruses	10239	Heunggongvirae	2731360	Uroviricota	2731618	Caudoviricetes	2731619	Mesyanzhinovviridae	2946162	Yuavirus	1299429	2924865
Pseudomonas phage Rocky	viruses	Viruses	10239	Heunggongvirae	2731360	Uroviricota	2731618	Caudoviricetes	2731619					3143157
Pseudomonas phage Pa-O (Pacq-5)	viruses	Viruses	10239	Heunggongvirae	2731360	Uroviricota	2731618	Caudoviricetes	2731619			Pbunavirus	1198980	2845958
Pseudomonas phage WP2	viruses	Viruses	10239	Heunggongvirae	2731360	Uroviricota	2731618	Caudoviricetes	2731619					3136768
Pseudomonas phage vB_Pa-PAC4	viruses	Viruses	10239	Heunggongvirae	2731360	Uroviricota	2731618	Caudoviricetes	2731619	Mesyanzhinovviridae	2946162	Yuavirus	1299429	3127733
Pseudomonas phage vB_Pa-PAC5	viruses	Viruses	10239	Heunggongvirae	2731360	Uroviricota	2731618	Caudoviricetes	2731619	Mesyanzhinovviridae	2946162	Yuavirus	1299429	3127734
Pseudomonas phage Clover	viruses	Viruses	10239	Heunggongvirae	2731360	Uroviricota	2731618	Caudoviricetes	2731619	Mesyanzhinovviridae	2946162	Yuavirus	1299429	3046816
Sphaerotilus phage SN1	viruses	Viruses	10239	Heunggongvirae	2731360	Uroviricota	2731618	Caudoviricetes	2731619	Mesyanzhinovviridae	2946162	Yuavirus	1299429	2936889
Pseudomonas phage AN14	viruses	Viruses	10239	Heunggongvirae	2731360	Uroviricota	2731618	Caudoviricetes	2731619	Mesyanzhinovviridae	2946162	Yuavirus	1299429	347328
Pseudomonas phage PAE1	viruses	Viruses	10239	Heunggongvirae	2731360	Uroviricota	2731618	Caudoviricetes	2731619	Mesyanzhinovviridae	2946162	Yuavirus	1299429	1981048
Pseudomonas phage Bella	viruses	Viruses	10239	Heunggongvirae	2731360	Uroviricota	2731618	Caudoviricetes	2731619					3143154
Pseudomonas phage LKO4	viruses	Viruses	10239	Heunggongvirae	2731360	Uroviricota	2731618	Caudoviricetes	2731619	Mesyanzhinovviridae	2946162	Yuavirus	1299429	1981047
Pseudomonas phage Aergia	viruses	Viruses	10239	Heunggongvirae	2731360	Uroviricota	2731618	Caudoviricetes	2731619	Mesyanzhinovviridae	2946162	Yuavirus	1299429	3092174
Pseudomonas phage Jack	viruses	Viruses	10239	Heunggongvirae	2731360	Uroviricota	2731618	Caudoviricetes	2731619					3143155
Pseudomonas phage PSP2	viruses	Viruses	10239	Heunggongvirae	2731360	Uroviricota	2731618	Caudoviricetes	2731619	Mesyanzhinovviridae	2946162	Yuavirus	1299429	3077134
Pseudomonas phage Churro	viruses	Viruses	10239	Heunggongvirae	2731360	Uroviricota	2731618	Caudoviricetes	2731619	Mesyanzhinovviridae	2946162	Yuavirus	1299429	2904596
Pseudomonas phage PC1	viruses	Viruses	10239	Heunggongvirae	2731360	Uroviricota	2731618	Caudoviricetes	2731619					3136766
Pseudomonas phage vB_Pae_HLL23	viruses	Viruses	10239	Heunggongvirae	2731360	Uroviricota	2731618	Caudoviricetes	2731619					3144833
Pseudomonas phage vB_Pa-PAC6	viruses	Viruses	10239	Heunggongvirae	2731360	Uroviricota	2731618	Caudoviricetes	2731619	Mesyanzhinovviridae	2946162	Yuavirus	1299429	3127735
Pseudomonas phage Max	viruses	Viruses	10239	Heunggongvirae	2731360	Uroviricota	2731618	Caudoviricetes	2731619					3143156
Pseudomonas phage BILI	viruses	Viruses	10239	Heunggongvirae	2731360	Uroviricota	2731618	Caudoviricetes	2731619	Mesyanzhinovviridae	2946162	Yuavirus	1299429	3135304
Pseudomonas phage Epa38	viruses	Viruses	10239	Heunggongvirae	2731360	Uroviricota	2731618	Caudoviricetes	2731619	Mesyanzhinovviridae	2946162	Yuavirus	1299429	2719195
Pseudomonas phage M6	viruses	Viruses	10239	Heunggongvirae	2731360	Uroviricota	2731618	Caudoviricetes	2731619	Mesyanzhinovviridae	2946162	Yuavirus	1299429	347328
Pseudomonas phage vB_PaeS_S218	viruses	Viruses	10239	Heunggongvirae	2731360	Uroviricota	2731618	Caudoviricetes	2731619	Mesyanzhinovviridae	2946162	Yuavirus	1299429	2034345
Pseudomonas phage Chuck	viruses	Viruses	10239	Heunggongvirae	2731360	Uroviricota	2731618	Caudoviricetes	2731619	Mesyanzhinovviridae	2946162	Yuavirus	1299429	3046820
Pseudomonas phage MP1412	viruses	Viruses	10239	Heunggongvirae	2731360	Uroviricota	2731618	Caudoviricetes	2731619	Mesyanzhinovviridae	2946162	Yuavirus	1299429	1981049
Pseudomonas phage vB_Pa-PAC7	viruses	Viruses	10239	Heunggongvirae	2731360	Uroviricota	2731618	Caudoviricetes	2731619	Mesyanzhinovviridae	2946162	Yuavirus	1299429	3127736
Pseudomonas virus Yua	viruses	Viruses	10239	Heunggongvirae	2731360	Uroviricota	2731618	Caudoviricetes	2731619	Mesyanzhinovviridae	2946162	Yuavirus	1299429	462590
Pseudomonas phage vB_PaeS_FBPa53	viruses	Viruses	10239											3231242
Pseudomonas phage phi3	viruses	Viruses	10239	Heunggongvirae	2731360	Uroviricota	2731618	Caudoviricetes	2731619	Peduoviridae	2946167	Phitrevirus	2732986	2734069
